# Supplementary material for: A high-quality genome assembly of Lactarius hatsudake strain JH5
Source: G3 (Bethesda). 2022 Sep 28;12(12):jkac262. doi: 10.1093/g3journal/jkac262 (PMC9713418; doi:10.1093/g3journal/jkac262)
Supplement: jkac262_Supplementary_Table_S1 [file jkac262_supplementary_table_s1.xlsx]

## Sheet: Supplementary Table 1 JH5.AnnoS
Gene_id	Locus	{nr}	{SwissProt}	{KEGG}	{KOG}	{TCDB}	{GO}	{PHI}	{DFVF}	{P450}	{Secretory_Protein}	{CAZy}	{Pfam}
Annotation_num		11495	2265	10403	1794	288	11538	885	383	225	703	266	11538
A00001	{Contig100:1:803:-}	{OBZ71068.1; hypothetical protein A0H81_08990 [Grifola frondosa]}	{NA}	{NA}	{NA}	{NA}	{NA}	{NA}	{NA}	{NA}	{NA}	{NA}	{NA}
A00002	{Contig100:3760:4218:-}	{NA}	{NA}	{mpr:MPER_14005; }	{NA}	{NA}	{NA}	{NA}	{NA}	{NA}	{NA}	{NA}	{NA}
A00003	{Contig100:7546:9142:-}	{KZT30679.1; hypothetical protein NEOLEDRAFT_1186492 [Neolentinus lepideus HHB14362 ss-1]}	{NA}	{NA}	{NA}	{NA}	{NA}	{NA}	{NA}	{NA}	{NA}	{NA}	{NA}
A00004	{Contig100:11169:12806:-}	{NA}	{NA}	{NA}	{NA}	{NA}	{NA}	{NA}	{NA}	{NA}	{NA}	{NA}	{NA}
A00005	{Contig100:14600:16093:-}	{KZP07909.1; hypothetical protein FIBSPDRAFT_680540, partial [Fibularhizoctonia sp. CBS 109695]}	{NA}	{NA}	{NA}	{NA}	{NA}	{NA}	{NA}	{NA}	{NA}	{NA}	{NA}
A00006	{Contig100:18103:20014:-}	{KZP06861.1; hypothetical protein FIBSPDRAFT_804518, partial [Fibularhizoctonia sp. CBS 109695]}	{NA}	{NA}	{NA}	{NA}	{NA}	{NA}	{NA}	{NA}	{NA}	{NA}	{NA}
A00007	{Contig100:27263:35621:-}	{XP_009549680.1; cytochrome P450 monooxygenase 13 [Heterobasidion irregulare TC 32-1]}	{NA}	{hir:HETIRDRAFT_67358; }	{NA}	{NA}	{GO:0020037; heme binding; molecular_function GO:0016705; oxidoreductase activity, acting on paired donors, with incorporation or reduction of molecular oxygen; molecular_function GO:0055114; oxidation-reduction process; biological_process GO:0005506; iron ion binding; molecular_function}	{NA}	{NA}	{Hanno_05665; E-classP450,groupI P450_Ha0201 http://p450.riceblast.snu.ac.kr/class.php?a=dv_sequence&id=47224&spe_id=394657&ref_id=61877}	{NA}	{NA}	{PF00067:Cytochrome P450}
A00008	{Contig100:37028:39295:+}	{PSS30971.1; hypothetical protein PHLCEN_2v2496 [Phlebia centrifuga]}	{O13853; Phosphatidylinositol 4-phosphate 5-kinase its3 }	{shs:STEHIDRAFT_94360; K00889 PIP5K 1-phosphatidylinositol-4-phosphate 5-kinase 2.7.1.68 Metabolism; Carbohydrate metabolism; Inositol phosphate metabolism [PATH:ko00562] Metabolism; Global and overview maps; Metabolic pathways [PATH:ko01100] Environmental Information Processing; Signal transduction; MAPK signaling pathway - yeast [PATH:ko04011] Environmental Information Processing; Signal transd…	{SPAC19G12.14; KOG0229 Phosphatidylinositol-4-phosphate 5-kinase T Signal transduction mechanisms ;}	{NA}	{GO:0046488; phosphatidylinositol metabolic process; biological_process GO:0016307; phosphatidylinositol phosphate kinase activity; molecular_function}	{NA}	{NA}	{NA}	{NA}	{NA}	{PF01504:Phosphatidylinositol-4-phosphate 5-Kinase}
A00009	{Contig100:39936:44706:-}	{EGO04014.1; hypothetical protein SERLA73DRAFT_69808 [Serpula lacrymans var. lacrymans S7.3]}	{NA}	{gtr:GLOTRDRAFT_132468; K06677 YCS4, CNAP1, CAPD2 condensin complex subunit 1 -- Cellular Processes; Cell growth and death; Cell cycle - yeast [PATH:ko04111]}	{NA}	{NA}	{GO:0006886; intracellular protein transport; biological_process GO:0030117; membrane coat; cellular_component GO:0016192; vesicle-mediated transport; biological_process}	{NA}	{NA}	{NA}	{NA}	{NA}	{PF01602:Adaptin N terminal region}
A00010	{Contig100:48431:51839:+}	{XP_007302121.1; plasma-membrane proton-e [Stereum hirsutum FP-91666 SS1]}	{Q9LV11; ATPase 11, plasma membrane-type }	{shs:STEHIDRAFT_94394; K01535 PMA1, PMA2 H+-transporting ATPase 7.1.2.1 Metabolism; Energy metabolism; Oxidative phosphorylation [PATH:ko00190]}	{At5g62670; KOG0205 Plasma membrane H+-transporting ATPase P Inorganic ion transport and metabolism ;}	{gnl|TC-DB|Q9SH76; 3.A.3.3.8 ATPase 6, plasma membrane-type OS=Arabidopsis thaliana GN=AHA6 PE=2 SV=1}	{GO:0000166; nucleotide binding; molecular_function GO:0046872; metal ion binding; molecular_function}	{NA}	{NA}	{NA}	{NA}	{NA}	{PF00122:E1-E2 ATPase}
A00011	{Contig100:61045:64299:-}	{XP_009549836.1; glycosyltransferase family 20 protein [Heterobasidion irregulare TC 32-1]}	{NA}	{hir:HETIRDRAFT_126558; K16055 TPS trehalose 6-phosphate synthase/phosphatase 2.4.1.15 3.1.3.12 Metabolism; Carbohydrate metabolism; Starch and sucrose metabolism [PATH:ko00500] Metabolism; Global and overview maps; Metabolic pathways [PATH:ko01100]}	{NA}	{NA}	{GO:0005992; trehalose biosynthetic process; biological_process GO:0003824; NA}	{PHI:242; G1UAE0 CaTPS2 5476 Candida albicans Candidiasis Mus musculus (related: house mouse) Trehalose-6-phosphate phosphatase gene deletion; gene complementation reduced virulence}	{Q5AI14_CANAL; TPS2 CAC17748.1 888 Candida albicans 5476 Unknown 15123810 XP_721265.1, XM_716172.1, XP_721536.1, XM_716443.1 {ID:PF00982; Description: Glyco_transf_20} {ID:PF02358; Description: Glyco_transf_20} Isolated from a wide variety of substrates including humans animals invasive candidal disease invasive candidal disease {ID:0004805; Method: IMP:CGD; Description: F:trehalose-phosphatase a…	{NA}	{NA}	{CCA75087.1_; GT20 伪,伪-trehalose-phosphate synthase [UDP-forming] (EC 2.4.1.15); Glucosylglycerol-phosphate synthase (EC 2.4.1.213); trehalose-6-P phosphatase (EC 3.1.3.12); [retaining] GDP-valeniol: validamine 7-phosphate valeniolyltransferase (EC 2.-.-.-) -}	{PF00982:Glycosyltransferase family 20 PF02358:Trehalose-phosphatase}
A00012	{Contig100:66911:68114:+}	{NA}	{NA}	{NA}	{NA}	{NA}	{GO:0007155; cell adhesion; biological_process}	{NA}	{NA}	{NA}	{NA}	{NA}	{PF00754:F5/8 type C domain}
A00013	{Contig100:70370:71599:-}	{KZP12400.1; hypothetical protein FIBSPDRAFT_685956, partial [Fibularhizoctonia sp. CBS 109695]}	{NA}	{NA}	{NA}	{NA}	{NA}	{NA}	{NA}	{NA}	{NA}	{NA}	{NA}
A00014	{Contig100:72369:75965:-}	{NA}	{NA}	{NA}	{NA}	{NA}	{NA}	{NA}	{NA}	{NA}	{NA}	{NA}	{NA}
A00015	{Contig100:77311:77805:-}	{NA}	{NA}	{NA}	{NA}	{NA}	{NA}	{NA}	{NA}	{NA}	{NA}	{NA}	{NA}
A00016	{Contig100:82415:82927:+}	{NA}	{NA}	{NA}	{NA}	{NA}	{NA}	{NA}	{NA}	{NA}	{NA}	{NA}	{NA}
A00017	{Contig100:83367:85367:-}	{NA}	{NA}	{NA}	{NA}	{NA}	{NA}	{NA}	{NA}	{NA}	{NA}	{NA}	{NA}
A00018	{Contig100:87476:93148:-}	{CDO70476.1; hypothetical protein BN946_scf184569.g19 [Trametes cinnabarina]}	{NA}	{NA}	{NA}	{NA}	{NA}	{NA}	{NA}	{NA}	{NA}	{NA}	{NA}
A00019	{Contig100:93456:94310:-}	{NA}	{NA}	{NA}	{NA}	{NA}	{NA}	{NA}	{NA}	{NA}	{NA}	{NA}	{NA}
A00020	{Contig100:95582:98051:-}	{XP_009549976.1; hypothetical protein HETIRDRAFT_163938 [Heterobasidion irregulare TC 32-1]}	{NA}	{hir:HETIRDRAFT_163938; }	{NA}	{NA}	{NA}	{NA}	{NA}	{NA}	{NA}	{NA}	{NA}
A00021	{Contig100:103566:118397:-}	{NA}	{NA}	{NA}	{NA}	{NA}	{GO:0006508; proteolysis; biological_process GO:0004252; serine-type endopeptidase activity; molecular_function}	{NA}	{NA}	{NA}	{NA}	{NA}	{PF01726:LexA DNA binding domain}
A00022	{Contig100:120547:122142:+}	{XP_009548382.1; Esterase/lipase/thioesterase [Heterobasidion irregulare TC 32-1]}	{NA}	{hir:HETIRDRAFT_147116; }	{NA}	{NA}	{GO:0008152; NA GO:0016787; hydrolase activity; molecular_function}	{NA}	{NA}	{NA}	{NA}	{NA}	{PF07859:alpha/beta hydrolase fold}
A00023	{Contig100:122230:123927:-}	{KII87567.1; hypothetical protein PLICRDRAFT_54649 [Plicaturopsis crispa FD-325 SS-3]}	{Q2KJ46; 26S proteasome non-ATPase regulatory subunit 3 }	{hir:HETIRDRAFT_445356; K03033 PSMD3, RPN3 26S proteasome regulatory subunit N3 -- Genetic Information Processing; Folding, sorting and degradation; Proteasome [PATH:ko03050] Human Diseases; Infectious diseases: Viral; Epstein-Barr virus infection [PATH:ko05169]}	{7298530; KOG2581 26S proteasome regulatory complex, subunit RPN3/PSMD3 O Posttranslational modification, protein turnover, chaperones ;}	{NA}	{GO:0030234; NA GO:0005515; protein binding; molecular_function GO:0042176; regulation of protein catabolic process; biological_process GO:0000502; proteasome complex; cellular_component}	{NA}	{NA}	{NA}	{NA}	{NA}	{PF01399:PCI domain PF08375:Proteasome regulatory subunit C-terminal}
A00024	{Contig100:124577:126522:-}	{NA}	{NA}	{NA}	{NA}	{NA}	{GO:0071203; WASH complex; cellular_component}	{NA}	{NA}	{NA}	{NA}	{NA}	{PF10152:Predicted coiled-coil domain-containing protein (DUF2360)}
A00025	{Contig100:128273:129896:-}	{NA}	{NA}	{NA}	{NA}	{NA}	{NA}	{NA}	{NA}	{NA}	{NA}	{NA}	{NA}
A00026	{Contig100:130519:131531:+}	{XP_009549977.1; hypothetical protein HETIRDRAFT_325867 [Heterobasidion irregulare TC 32-1]}	{NA}	{hir:HETIRDRAFT_325867; K12667 SWP1, RPN2 oligosaccharyltransferase complex subunit delta (ribophorin II) -- Metabolism; Glycan biosynthesis and metabolism; N-Glycan biosynthesis [PATH:ko00510] Metabolism; Glycan biosynthesis and metabolism; Various types of N-glycan biosynthesis [PATH:ko00513] Metabolism; Global and overview maps; Metabolic pathways [PATH:ko01100] Genetic Information Processing;…	{NA}	{NA}	{GO:0016021; integral to membrane; cellular_component GO:0008250; oligosaccharyltransferase complex; cellular_component GO:0006487; protein N-linked glycosylation; biological_process}	{NA}	{NA}	{NA}	{NA}	{NA}	{PF05817:Oligosaccharyltransferase subunit Ribophorin II}
A00027	{Contig100:131816:134032:-}	{XP_009549635.1; glycoside hydrolase family 47 protein [Heterobasidion irregulare TC 32-1]}	{NA}	{hir:HETIRDRAFT_39061; K01230 MAN1 mannosyl-oligosaccharide alpha-1,2-mannosidase 3.2.1.113 Metabolism; Glycan biosynthesis and metabolism; N-Glycan biosynthesis [PATH:ko00510] Metabolism; Glycan biosynthesis and metabolism; Various types of N-glycan biosynthesis [PATH:ko00513] Metabolism; Global and overview maps; Metabolic pathways [PATH:ko01100] Genetic Information Processing; Folding, sorting…	{NA}	{NA}	{GO:0004571; mannosyl-oligosaccharide 1,2-alpha-mannosidase activity; molecular_function GO:0016020; membrane; cellular_component GO:0016857; racemase and epimerase activity, acting on carbohydrates and derivatives; molecular_function GO:0006024; glycosaminoglycan biosynthetic process; biological_process GO:0016021; integral to membrane; cellular_component GO:0005509; calcium ion binding; molecul…	{NA}	{NA}	{NA}	{YES}	{NA}	{PF06662:D-glucuronyl C5-epimerase C-terminus PF01532:Glycosyl hydrolase family 47}
A00028	{Contig100:139313:139927:+}	{NA}	{NA}	{NA}	{NA}	{NA}	{NA}	{NA}	{NA}	{NA}	{NA}	{NA}	{NA}
A00029	{Contig100:142639:143892:+}	{ESK81842.1; gag polymerase env [Moniliophthora roreri MCA 2997]}	{NA}	{mrr:Moror_9638; }	{NA}	{NA}	{GO:0003723; RNA binding; molecular_function GO:0006278; RNA-dependent DNA replication; biological_process GO:0003964; RNA-directed DNA polymerase activity; molecular_function}	{NA}	{NA}	{NA}	{NA}	{NA}	{PF00078:Reverse transcriptase (RNA-dependent DNA polymerase)}
A00030	{Contig100:144439:145685:-}	{NA}	{NA}	{NA}	{NA}	{NA}	{NA}	{NA}	{NA}	{NA}	{NA}	{NA}	{NA}
A00031	{Contig100:145740:148814:-}	{ESK85835.1; hypothetical protein Moror_2377 [Moniliophthora roreri MCA 2997]}	{NA}	{mrr:Moror_2377; }	{NA}	{NA}	{GO:0003723; RNA binding; molecular_function GO:0006278; RNA-dependent DNA replication; biological_process GO:0003964; RNA-directed DNA polymerase activity; molecular_function GO:0015074; DNA integration; biological_process}	{NA}	{NA}	{NA}	{NA}	{NA}	{PF00665:Integrase core domain PF00078:Reverse transcriptase (RNA-dependent DNA polymerase)}
A00032	{Contig100:148850:150970:-}	{NA}	{NA}	{NA}	{NA}	{NA}	{GO:0008270; zinc ion binding; molecular_function GO:0003676; nucleic acid binding; molecular_function}	{NA}	{NA}	{NA}	{NA}	{NA}	{PF00098:Zinc knuckle}
A00033	{Contig100:155200:156485:-}	{NA}	{NA}	{NA}	{NA}	{NA}	{NA}	{NA}	{NA}	{NA}	{NA}	{NA}	{NA}
A00034	{Contig100:160811:161482:-}	{NA}	{NA}	{NA}	{NA}	{NA}	{NA}	{NA}	{NA}	{NA}	{NA}	{NA}	{NA}
A00035	{Contig100:164597:166864:-}	{XP_009549635.1; glycoside hydrolase family 47 protein [Heterobasidion irregulare TC 32-1]}	{NA}	{hir:HETIRDRAFT_39061; K01230 MAN1 mannosyl-oligosaccharide alpha-1,2-mannosidase 3.2.1.113 Metabolism; Glycan biosynthesis and metabolism; N-Glycan biosynthesis [PATH:ko00510] Metabolism; Glycan biosynthesis and metabolism; Various types of N-glycan biosynthesis [PATH:ko00513] Metabolism; Global and overview maps; Metabolic pathways [PATH:ko01100] Genetic Information Processing; Folding, sorting…	{NA}	{NA}	{GO:0016857; racemase and epimerase activity, acting on carbohydrates and derivatives; molecular_function GO:0004571; mannosyl-oligosaccharide 1,2-alpha-mannosidase activity; molecular_function GO:0016020; membrane; cellular_component GO:0005509; calcium ion binding; molecular_function GO:0016021; integral to membrane; cellular_component GO:0006024; glycosaminoglycan biosynthetic process; biologi…	{NA}	{NA}	{NA}	{YES}	{NA}	{PF06662:D-glucuronyl C5-epimerase C-terminus PF01532:Glycosyl hydrolase family 47}
A00036	{Contig100:167558:169867:-}	{XP_009549635.1; glycoside hydrolase family 47 protein [Heterobasidion irregulare TC 32-1]}	{NA}	{hir:HETIRDRAFT_39061; K01230 MAN1 mannosyl-oligosaccharide alpha-1,2-mannosidase 3.2.1.113 Metabolism; Glycan biosynthesis and metabolism; N-Glycan biosynthesis [PATH:ko00510] Metabolism; Glycan biosynthesis and metabolism; Various types of N-glycan biosynthesis [PATH:ko00513] Metabolism; Global and overview maps; Metabolic pathways [PATH:ko01100] Genetic Information Processing; Folding, sorting…	{NA}	{NA}	{GO:0016020; membrane; cellular_component GO:0004571; mannosyl-oligosaccharide 1,2-alpha-mannosidase activity; molecular_function GO:0005509; calcium ion binding; molecular_function}	{NA}	{NA}	{NA}	{NA}	{CBQ72197.1_; GH47 伪-mannosidase (EC 3.2.1.113) -}	{PF01532:Glycosyl hydrolase family 47}
A00037	{Contig100:170819:173062:-}	{NA}	{NA}	{NA}	{NA}	{NA}	{NA}	{NA}	{NA}	{NA}	{NA}	{NA}	{NA}
A00038	{Contig100:174766:175144:-}	{NA}	{NA}	{NA}	{NA}	{NA}	{NA}	{NA}	{NA}	{NA}	{NA}	{NA}	{NA}
A00039	{Contig100:177478:185636:+}	{NA}	{NA}	{NA}	{NA}	{NA}	{NA}	{NA}	{NA}	{NA}	{NA}	{NA}	{NA}
A00040	{Contig100:186034:186698:-}	{NA}	{NA}	{NA}	{NA}	{NA}	{NA}	{NA}	{NA}	{NA}	{NA}	{NA}	{NA}
A00041	{Contig100:189871:191840:-}	{NA}	{NA}	{NA}	{NA}	{NA}	{NA}	{NA}	{NA}	{NA}	{NA}	{NA}	{NA}
A00042	{Contig100:196609:198627:-}	{NA}	{NA}	{NA}	{NA}	{NA}	{NA}	{NA}	{NA}	{NA}	{NA}	{NA}	{NA}
A00043	{Contig100:200568:202923:+}	{NA}	{NA}	{NA}	{NA}	{NA}	{GO:0000981; sequence-specific DNA binding RNA polymerase II transcription factor activity; molecular_function GO:0006355; regulation of transcription, DNA-dependent; biological_process GO:0008270; zinc ion binding; molecular_function GO:0005634; nucleus; cellular_component}	{NA}	{NA}	{NA}	{NA}	{NA}	{PF00172:Fungal Zn(2)-Cys(6) binuclear cluster domain}
A00044	{Contig100:204291:206292:+}	{NA}	{NA}	{NA}	{NA}	{NA}	{NA}	{NA}	{NA}	{NA}	{NA}	{NA}	{NA}
A00045	{Contig100:208671:210595:+}	{NA}	{NA}	{NA}	{NA}	{NA}	{NA}	{NA}	{NA}	{NA}	{NA}	{NA}	{NA}
A00046	{Contig100:211711:213614:+}	{NA}	{NA}	{NA}	{NA}	{NA}	{NA}	{NA}	{NA}	{NA}	{NA}	{NA}	{NA}
A00047	{Contig100:215149:222316:-}	{XP_007301901.1; DUF221-domain-containing protein [Stereum hirsutum FP-91666 SS1]}	{NA}	{shs:STEHIDRAFT_119741; K21989 TMEM63 calcium permeable stress-gated cation channel -- }	{NA}	{NA}	{GO:0048193; Golgi vesicle transport; biological_process GO:0016020; membrane; cellular_component GO:0009253; peptidoglycan catabolic process; biological_process GO:0006914; autophagy; biological_process GO:0005604; basement membrane; cellular_component GO:0016998; cell wall macromolecule catabolic process; biological_process GO:0007155; cell adhesion; biological_process GO:0005198; NA GO:0005515…	{NA}	{NA}	{NA}	{NA}	{NA}	{PF05739:SNARE domain PF09177:Syntaxin 6, N-terminal PF06810:Phage minor structural protein GP20 PF02714:Calcium-dependent channel, 7TM region, putative phosphate PF01183:Glycosyl hydrolases family 25 PF06009:Laminin Domain II PF04108:Autophagy protein Apg17 }
A00048	{Contig100:224176:224967:-}	{KIJ19893.1; hypothetical protein PAXINDRAFT_178644 [Paxillus involutus ATCC 200175]}	{NA}	{sla:SERLADRAFT_400797; }	{NA}	{NA}	{NA}	{NA}	{NA}	{NA}	{NA}	{NA}	{NA}
A00049	{Contig100:226008:227915:+}	{XP_009549985.1; hypothetical protein HETIRDRAFT_460318 [Heterobasidion irregulare TC 32-1]}	{NA}	{hir:HETIRDRAFT_460318; }	{NA}	{NA}	{GO:0055114; oxidation-reduction process; biological_process GO:0050660; flavin adenine dinucleotide binding; molecular_function GO:0050661; NADP binding; molecular_function GO:0004499; flavin-containing monooxygenase activity; molecular_function GO:0016491; oxidoreductase activity; molecular_function}	{NA}	{NA}	{NA}	{NA}	{NA}	{PF00743:Flavin-binding monooxygenase-like PF07992:Pyridine nucleotide-disulphide oxidoreductase PF01266:FAD dependent oxidoreductase}
A00050	{Contig100:228279:229987:+}	{KZV65770.1; hypothetical protein PENSPDRAFT_655480 [Peniophora sp. CONT]}	{NA}	{hir:HETIRDRAFT_435892; }	{NA}	{NA}	{GO:0003723; RNA binding; molecular_function GO:0008270; zinc ion binding; molecular_function GO:0046872; metal ion binding; molecular_function GO:0006886; intracellular protein transport; biological_process GO:0017137; Rab GTPase binding; molecular_function GO:0003676; nucleic acid binding; molecular_function GO:0005515; protein binding; molecular_function}	{NA}	{NA}	{NA}	{NA}	{NA}	{PF00097:Zinc finger, C3HC4 type (RING finger) PF02037:SAP domain PF02318:FYVE-type zinc finger PF14634:zinc-RING finger domain PF01363:FYVE zinc finger PF03854:P-11 zinc finger PF13639:Ring finger domain}
A00051	{Contig100:230729:232891:-}	{NA}	{NA}	{NA}	{NA}	{NA}	{GO:0098519; NA}	{NA}	{NA}	{NA}	{NA}	{NA}	{PF03266:NTPase}
A00052	{Contig100:233264:234127:-}	{NA}	{NA}	{NA}	{NA}	{NA}	{GO:0016020; membrane; cellular_component}	{NA}	{NA}	{NA}	{NA}	{NA}	{PF02480:Alphaherpesvirus glycoprotein E PF04893:Yip1 domain}
A00053	{Contig101:649:1662:+}	{NA}	{NA}	{NA}	{NA}	{NA}	{NA}	{NA}	{NA}	{NA}	{NA}	{NA}	{NA}
A00054	{Contig101:2885:4564:+}	{NA}	{NA}	{NA}	{NA}	{NA}	{GO:0008270; zinc ion binding; molecular_function GO:0003676; nucleic acid binding; molecular_function}	{NA}	{NA}	{NA}	{NA}	{NA}	{PF00098:Zinc knuckle}
A00055	{Contig101:4831:8304:+}	{ESK85835.1; hypothetical protein Moror_2377 [Moniliophthora roreri MCA 2997]}	{NA}	{mrr:Moror_2377; }	{NA}	{NA}	{GO:0006278; RNA-dependent DNA replication; biological_process GO:0003723; RNA binding; molecular_function GO:0015074; DNA integration; biological_process GO:0003964; RNA-directed DNA polymerase activity; molecular_function}	{NA}	{NA}	{NA}	{NA}	{NA}	{PF00078:Reverse transcriptase (RNA-dependent DNA polymerase) PF00665:Integrase core domain}
A00056	{Contig101:26957:28571:+}	{NA}	{NA}	{NA}	{NA}	{NA}	{GO:0015074; DNA integration; biological_process}	{NA}	{NA}	{NA}	{NA}	{NA}	{PF00665:Integrase core domain}
A00057	{Contig101:28788:29114:+}	{NA}	{NA}	{NA}	{NA}	{NA}	{NA}	{NA}	{NA}	{NA}	{NA}	{NA}	{NA}
A00058	{Contig101:29187:30033:+}	{NA}	{NA}	{NA}	{NA}	{NA}	{NA}	{NA}	{NA}	{NA}	{NA}	{NA}	{NA}
A00059	{Contig101:31500:34997:+}	{BAF74362.1; pro-pol protein, partial [Lentinula edodes]}	{NA}	{tvs:TRAVEDRAFT_86253; }	{NA}	{NA}	{GO:0015074; DNA integration; biological_process GO:0003964; RNA-directed DNA polymerase activity; molecular_function GO:0006278; RNA-dependent DNA replication; biological_process GO:0003723; RNA binding; molecular_function}	{NA}	{NA}	{NA}	{NA}	{NA}	{PF00665:Integrase core domain PF00078:Reverse transcriptase (RNA-dependent DNA polymerase)}
A00060	{Contig101:36040:36456:-}	{NA}	{NA}	{NA}	{NA}	{NA}	{NA}	{NA}	{NA}	{NA}	{NA}	{NA}	{NA}
A00061	{Contig101:36532:40635:-}	{ESK85835.1; hypothetical protein Moror_2377 [Moniliophthora roreri MCA 2997]}	{NA}	{mrr:Moror_2377; }	{NA}	{NA}	{GO:0003723; RNA binding; molecular_function GO:0006278; RNA-dependent DNA replication; biological_process GO:0003964; RNA-directed DNA polymerase activity; molecular_function GO:0015074; DNA integration; biological_process}	{NA}	{NA}	{NA}	{NA}	{NA}	{PF00078:Reverse transcriptase (RNA-dependent DNA polymerase) PF00665:Integrase core domain}
A00062	{Contig101:41348:44928:-}	{NA}	{NA}	{NA}	{NA}	{NA}	{NA}	{NA}	{NA}	{NA}	{NA}	{NA}	{NA}
A00063	{Contig101:46178:46546:+}	{KTB30170.1; hypothetical protein WG66_17261 [Moniliophthora roreri]}	{NA}	{NA}	{NA}	{NA}	{NA}	{NA}	{NA}	{NA}	{NA}	{NA}	{NA}
A00064	{Contig101:47420:48091:+}	{NA}	{NA}	{NA}	{NA}	{NA}	{NA}	{NA}	{NA}	{NA}	{NA}	{NA}	{NA}
A00065	{Contig101:48724:49455:-}	{NA}	{NA}	{NA}	{NA}	{NA}	{NA}	{NA}	{NA}	{NA}	{NA}	{NA}	{NA}
A00066	{Contig101:49841:50515:-}	{NA}	{NA}	{NA}	{NA}	{NA}	{NA}	{NA}	{NA}	{NA}	{NA}	{NA}	{NA}
A00067	{Contig101:50927:51409:-}	{XP_012177153.1; predicted protein [Fibroporia radiculosa]}	{NA}	{mpr:MPER_04796; }	{NA}	{NA}	{GO:0015074; DNA integration; biological_process}	{NA}	{NA}	{NA}	{NA}	{NA}	{PF00665:Integrase core domain}
A00068	{Contig101:51434:54040:-}	{ESK83816.1; hypothetical protein Moror_13535 [Moniliophthora roreri MCA 2997]}	{NA}	{mrr:Moror_13535; }	{NA}	{NA}	{GO:0003964; RNA-directed DNA polymerase activity; molecular_function GO:0003723; RNA binding; molecular_function GO:0006278; RNA-dependent DNA replication; biological_process}	{NA}	{NA}	{NA}	{NA}	{NA}	{PF00078:Reverse transcriptase (RNA-dependent DNA polymerase)}
A00069	{Contig101:54544:54990:-}	{NA}	{NA}	{NA}	{NA}	{NA}	{NA}	{NA}	{NA}	{NA}	{NA}	{NA}	{NA}
A00070	{Contig101:56508:64699:+}	{NA}	{NA}	{NA}	{NA}	{NA}	{NA}	{NA}	{NA}	{NA}	{NA}	{NA}	{NA}
A00071	{Contig101:65595:67661:+}	{NA}	{NA}	{NA}	{NA}	{NA}	{GO:0005515; protein binding; molecular_function}	{NA}	{NA}	{NA}	{YES}	{NA}	{PF00646:F-box domain}
A00072	{Contig101:67847:69781:-}	{NA}	{NA}	{NA}	{NA}	{NA}	{GO:0046872; metal ion binding; molecular_function}	{NA}	{NA}	{NA}	{NA}	{NA}	{PF00642:Zinc finger C-x8-C-x5-C-x3-H type (and similar)}
A00073	{Contig101:71969:73898:+}	{KII84371.1; hypothetical protein PLICRDRAFT_362655 [Plicaturopsis crispa FD-325 SS-3]}	{NA}	{psq:PUNSTDRAFT_139021; }	{NA}	{NA}	{NA}	{NA}	{NA}	{NA}	{NA}	{NA}	{NA}
A00074	{Contig101:75147:77949:+}	{NA}	{NA}	{NA}	{NA}	{NA}	{NA}	{NA}	{NA}	{NA}	{NA}	{NA}	{NA}
A00075	{Contig101:79842:82075:-}	{NA}	{NA}	{NA}	{NA}	{NA}	{NA}	{NA}	{NA}	{NA}	{NA}	{NA}	{NA}
A00076	{Contig101:82172:85366:+}	{XP_009544978.1; hypothetical protein HETIRDRAFT_473784 [Heterobasidion irregulare TC 32-1]}	{NA}	{hir:HETIRDRAFT_473784; K01309 MINDY1_2 ubiquitin carboxyl-terminal hydrolase MINDY-1/2 3.4.19.12 }	{NA}	{NA}	{GO:0004673; protein histidine kinase activity; molecular_function}	{NA}	{NA}	{NA}	{NA}	{NA}	{PF11808:Domain of unknown function (DUF3329)}
A00077	{Contig101:85668:89627:-}	{XP_009544975.1; hypothetical protein HETIRDRAFT_382709 [Heterobasidion irregulare TC 32-1]}	{NA}	{hir:HETIRDRAFT_382709; K20176 SGSM3, MAP small G protein signaling modulator 3 -- }	{NA}	{NA}	{GO:0000776; kinetochore; cellular_component GO:0051382; kinetochore assembly; biological_process GO:0005097; Rab GTPase activator activity; molecular_function GO:0032313; regulation of Rab GTPase activity; biological_process}	{NA}	{NA}	{NA}	{NA}	{NA}	{PF05837:Centromere protein H (CENP-H) PF00566:Rab-GTPase-TBC domain}
A00078	{Contig101:94185:95516:-}	{XP_009550181.1; hypothetical protein HETIRDRAFT_460407 [Heterobasidion irregulare TC 32-1]}	{Q9P6P9; [Pyruvate dehydrogenase (acetyl-transferring)] kinase, mitochondrial }	{hir:HETIRDRAFT_460407; K00898 PDK2_3_4 pyruvate dehydrogenase kinase 2/3/4 2.7.11.2 }	{SPAC644.11c; KOG0787 Dehydrogenase kinase T Signal transduction mechanisms ;}	{NA}	{GO:0005524; ATP binding; molecular_function}	{PHI:1289; I1RKK5 FGSG_04416 5518 Fusarium graminearum Fusarium Ear Blight Triticum (related: wheat) protein kinase gene deletion: full unaffected pathogenicity}	{NA}	{NA}	{NA}	{NA}	{PF02518:Histidine kinase-, DNA gyrase B-, and HSP90-like ATPase}
A00079	{Contig101:96671:97479:+}	{NA}	{NA}	{NA}	{NA}	{NA}	{NA}	{NA}	{NA}	{NA}	{NA}	{NA}	{NA}
A00080	{Contig101:98303:99930:+}	{OCH90356.1; PLP-dependent transferase [Obba rivulosa]}	{NA}	{hir:HETIRDRAFT_245811; K00652 bioF 8-amino-7-oxononanoate synthase 2.3.1.47 Metabolism; Metabolism of cofactors and vitamins; Biotin metabolism [PATH:ko00780] Metabolism; Global and overview maps; Metabolic pathways [PATH:ko01100]}	{NA}	{NA}	{GO:0030170; pyridoxal phosphate binding; molecular_function GO:0009058; biosynthetic process; biological_process}	{NA}	{NA}	{NA}	{NA}	{NA}	{PF00155:Aminotransferase class I and II}
A00081	{Contig101:99969:105809:-}	{OCH92518.1; hypothetical protein OBBRIDRAFT_426819 [Obba rivulosa]}	{NA}	{NA}	{NA}	{NA}	{GO:0005515; protein binding; molecular_function GO:0016887; ATPase activity; molecular_function GO:0008033; tRNA processing; biological_process GO:0004540; ribonuclease activity; molecular_function GO:0005524; ATP binding; molecular_function GO:0003723; RNA binding; molecular_function GO:0003724; RNA helicase activity; molecular_function}	{NA}	{NA}	{NA}	{NA}	{NA}	{PF00023:Ankyrin repeat PF13606:Ankyrin repeat PF00005:ABC transporter PF00910:RNA helicase PF01900:Rpp14/Pop5 family}
A00082	{Contig101:108877:111075:+}	{XP_009544638.1; CUPIN, Germin, oxalate decarboxylase [Heterobasidion irregulare TC 32-1]}	{O34714; Oxalate decarboxylase OxdC }	{hir:HETIRDRAFT_54400; }	{NA}	{NA}	{GO:0033990; ectoine synthase activity; molecular_function GO:0055114; oxidation-reduction process; biological_process GO:0016779; nucleotidyltransferase activity; molecular_function GO:0045735; NA GO:0005515; protein binding; molecular_function GO:0010309; acireductone dioxygenase [iron(II)-requiring] activity; molecular_function GO:0019491; ectoine biosynthetic process; biological_process GO:00…	{PHI:4509; A7EZM9 Ss-odc2 5180 Sclerotinia sclerotiorum White Mold Apium graveolens (no common name found) oxalate decarboxylase gene deletion: full; gene complementation reduced virulence}	{NA}	{NA}	{YES}	{NA}	{PF06052:3-hydroxyanthranilic acid dioxygenase PF01050:Mannose-6-phosphate isomerase PF06339:Ectoine synthase PF02311:AraC-like ligand binding domain PF00190:Cupin PF08007:Cupin superfamily protein PF03079:ARD/ARD' family}
A00083	{Contig101:111623:116810:-}	{OCH94602.1; hypothetical protein OBBRIDRAFT_101360, partial [Obba rivulosa]}	{NA}	{NA}	{NA}	{NA}	{GO:0005515; protein binding; molecular_function}	{NA}	{NA}	{NA}	{NA}	{NA}	{PF00023:Ankyrin repeat PF13606:Ankyrin repeat}
A00084	{Contig101:117606:118107:+}	{KXN82966.1; Heat shock factor-binding protein 1 [Leucoagaricus sp. SymC.cos]}	{NA}	{hir:HETIRDRAFT_247841; K19765 HSBP1 heat shock factor-binding protein 1 -- Organismal Systems; Aging; Longevity regulating pathway - worm [PATH:ko04212]}	{7297944; KOG4117 Heat shock factor binding protein KO Transcription ; Posttranslational modification, protein turnover, chaperones ;}	{NA}	{GO:0019031; viral envelope; cellular_component GO:0019028; viral capsid; cellular_component GO:0005198; NA}	{NA}	{NA}	{NA}	{NA}	{NA}	{PF04513:Baculovirus polyhedron envelope protein, PEP, C terminus }
A00085	{Contig101:118544:120458:+}	{KII95496.1; hypothetical protein PLICRDRAFT_170140 [Plicaturopsis crispa FD-325 SS-3]}	{NA}	{ppl:POSPLDRAFT_102826; }	{NA}	{NA}	{NA}	{NA}	{NA}	{NA}	{NA}	{NA}	{NA}
A00086	{Contig101:120977:124647:+}	{XP_009544993.1; hypothetical protein HETIRDRAFT_416764 [Heterobasidion irregulare TC 32-1]}	{NA}	{hir:HETIRDRAFT_416764; }	{NA}	{NA}	{NA}	{NA}	{NA}	{NA}	{NA}	{NA}	{NA}
A00087	{Contig101:125395:130070:-}	{OCH94796.1; hypothetical protein OBBRIDRAFT_746651, partial [Obba rivulosa]}	{NA}	{NA}	{NA}	{NA}	{GO:0005524; ATP binding; molecular_function GO:0003724; RNA helicase activity; molecular_function GO:0003723; RNA binding; molecular_function GO:0005515; protein binding; molecular_function GO:0016887; ATPase activity; molecular_function}	{NA}	{NA}	{NA}	{NA}	{NA}	{PF13606:Ankyrin repeat PF00023:Ankyrin repeat PF00005:ABC transporter PF00910:RNA helicase}
A00088	{Contig101:131740:132303:+}	{NA}	{NA}	{NA}	{NA}	{NA}	{NA}	{NA}	{NA}	{NA}	{NA}	{NA}	{NA}
A00089	{Contig101:132361:133844:+}	{NA}	{NA}	{NA}	{NA}	{NA}	{NA}	{NA}	{NA}	{NA}	{NA}	{NA}	{NA}
A00090	{Contig101:135807:140478:-}	{NA}	{NA}	{NA}	{NA}	{NA}	{GO:0005515; protein binding; molecular_function GO:0016887; ATPase activity; molecular_function GO:0005524; ATP binding; molecular_function GO:0003724; RNA helicase activity; molecular_function GO:0003723; RNA binding; molecular_function}	{NA}	{NA}	{NA}	{NA}	{NA}	{PF00004:ATPase family associated with various cellular activities (AAA) PF00005:ABC transporter PF13606:Ankyrin repeat PF00023:Ankyrin repeat PF00910:RNA helicase}
A00091	{Contig101:142914:147418:-}	{OCH92518.1; hypothetical protein OBBRIDRAFT_426819 [Obba rivulosa]}	{NA}	{NA}	{NA}	{NA}	{GO:0003723; RNA binding; molecular_function GO:0003724; RNA helicase activity; molecular_function GO:0005515; protein binding; molecular_function}	{NA}	{NA}	{NA}	{NA}	{NA}	{PF00910:RNA helicase PF00023:Ankyrin repeat PF13606:Ankyrin repeat}
A00092	{Contig101:149841:156032:+}	{XP_007862106.1; alcohol oxidase [Gloeophyllum trabeum ATCC 11539]}	{NA}	{gtr:GLOTRDRAFT_70090; }	{NA}	{NA}	{GO:0055114; oxidation-reduction process; biological_process GO:0016614; oxidoreductase activity, acting on CH-OH group of donors; molecular_function GO:0050660; flavin adenine dinucleotide binding; molecular_function GO:0016705; oxidoreductase activity, acting on paired donors, with incorporation or reduction of molecular oxygen; molecular_function GO:0016491; oxidoreductase activity; molecular_…	{NA}	{NA}	{NA}	{NA}	{ALJ82906.1_; AA3_2 cellobiose dehydrogenase (EC 1.1.99.18); glucose 1-oxidase (EC 1.1.3.4); aryl alcohol oxidase (EC 1.1.3.7); alcohol oxidase(EC 1.1.3.13); pyranose oxidase (EC 1.1.3.10) -}	{PF00732:GMC oxidoreductase PF07992:Pyridine nucleotide-disulphide oxidoreductase PF05834:Lycopene cyclase protein PF05199:GMC oxidoreductase}
A00093	{Contig101:158768:160562:-}	{OCH92518.1; hypothetical protein OBBRIDRAFT_426819 [Obba rivulosa]}	{NA}	{NA}	{NA}	{NA}	{GO:0043531; ADP binding; molecular_function GO:0016887; ATPase activity; molecular_function GO:0003723; RNA binding; molecular_function GO:0003724; RNA helicase activity; molecular_function GO:0005524; ATP binding; molecular_function}	{NA}	{NA}	{NA}	{YES}	{NA}	{PF00004:ATPase family associated with various cellular activities (AAA) PF00005:ABC transporter PF00910:RNA helicase PF00931:NB-ARC domain PF01637:ATPase domain predominantly from Archaea}
A00094	{Contig101:161234:163351:-}	{GAT43935.1; polyprotein [Mycena chlorophos]}	{NA}	{dsq:DICSQDRAFT_25697; }	{NA}	{NA}	{NA}	{NA}	{NA}	{NA}	{NA}	{NA}	{NA}
A00095	{Contig101:163920:166214:-}	{ESK86547.1; reverse transcriptase-rnase h-integrase [Moniliophthora roreri MCA 2997]}	{NA}	{mrr:Moror_9818; }	{NA}	{NA}	{GO:0015074; DNA integration; biological_process}	{NA}	{NA}	{NA}	{NA}	{NA}	{PF00665:Integrase core domain}
A00096	{Contig101:166347:168515:-}	{SJL13048.1; uncharacterized protein ARMOST_16485 [Armillaria ostoyae]}	{NA}	{mrr:Moror_2377; }	{NA}	{NA}	{GO:0003964; RNA-directed DNA polymerase activity; molecular_function GO:0003723; RNA binding; molecular_function GO:0006278; RNA-dependent DNA replication; biological_process}	{NA}	{NA}	{NA}	{NA}	{NA}	{PF00078:Reverse transcriptase (RNA-dependent DNA polymerase)}
A00097	{Contig101:169091:171419:-}	{NA}	{NA}	{NA}	{NA}	{NA}	{GO:0045893; positive regulation of transcription, DNA-dependent; biological_process GO:0005634; nucleus; cellular_component}	{NA}	{NA}	{NA}	{NA}	{NA}	{PF04814:Hepatocyte nuclear factor 1 (HNF-1), N terminus}
A00098	{Contig101:174790:179728:-}	{NA}	{NA}	{NA}	{NA}	{NA}	{NA}	{NA}	{NA}	{NA}	{NA}	{NA}	{NA}
A00099	{Contig101:181284:181619:+}	{NA}	{NA}	{NA}	{NA}	{NA}	{NA}	{NA}	{NA}	{NA}	{NA}	{NA}	{NA}
A00100	{Contig101:183414:184475:+}	{EKV05924.1; hypothetical protein PDIG_81210 [Penicillium digitatum PHI26]}	{P14918; Extensin }	{same:SAMCFNEI73_Ch2356; }	{NA}	{NA}	{NA}	{NA}	{NA}	{NA}	{NA}	{NA}	{NA}
A00101	{Contig101:185175:185594:-}	{NA}	{NA}	{NA}	{NA}	{NA}	{NA}	{NA}	{NA}	{NA}	{NA}	{NA}	{NA}
A00102	{Contig101:186207:186606:-}	{NA}	{NA}	{NA}	{NA}	{NA}	{NA}	{NA}	{NA}	{NA}	{NA}	{NA}	{NA}
A00103	{Contig101:186668:187501:-}	{NA}	{NA}	{NA}	{NA}	{NA}	{GO:0015074; DNA integration; biological_process GO:0005634; nucleus; cellular_component}	{NA}	{NA}	{NA}	{NA}	{NA}	{PF00665:Integrase core domain PF01393:Chromo shadow domain}
A00104	{Contig101:188181:188843:+}	{NA}	{NA}	{NA}	{NA}	{NA}	{NA}	{NA}	{NA}	{NA}	{NA}	{NA}	{NA}
A00105	{Contig101:189053:194529:+}	{ESK85835.1; hypothetical protein Moror_2377 [Moniliophthora roreri MCA 2997]}	{NA}	{mrr:Moror_2377; }	{NA}	{NA}	{GO:0015074; DNA integration; biological_process GO:0003676; nucleic acid binding; molecular_function GO:0003964; RNA-directed DNA polymerase activity; molecular_function GO:0006278; RNA-dependent DNA replication; biological_process GO:0008270; zinc ion binding; molecular_function GO:0003723; RNA binding; molecular_function}	{NA}	{NA}	{NA}	{NA}	{NA}	{PF00098:Zinc knuckle PF00665:Integrase core domain PF00078:Reverse transcriptase (RNA-dependent DNA polymerase)}
A00106	{Contig101:194769:196611:-}	{XP_008035527.1; DNA/RNA polymerase, partial [Trametes versicolor FP-101664 SS1]}	{NA}	{tvs:TRAVEDRAFT_86253; }	{NA}	{NA}	{GO:0006278; RNA-dependent DNA replication; biological_process GO:0003723; RNA binding; molecular_function GO:0003964; RNA-directed DNA polymerase activity; molecular_function}	{NA}	{NA}	{NA}	{NA}	{NA}	{PF00078:Reverse transcriptase (RNA-dependent DNA polymerase)}
A00107	{Contig101:196645:197760:-}	{NA}	{NA}	{mrr:Moror_15419; }	{NA}	{NA}	{GO:0003964; RNA-directed DNA polymerase activity; molecular_function GO:0006278; RNA-dependent DNA replication; biological_process GO:0003723; RNA binding; molecular_function}	{NA}	{NA}	{NA}	{NA}	{NA}	{PF00078:Reverse transcriptase (RNA-dependent DNA polymerase)}
A00108	{Contig101:197820:199028:-}	{NA}	{NA}	{NA}	{NA}	{NA}	{GO:0003676; nucleic acid binding; molecular_function GO:0045893; positive regulation of transcription, DNA-dependent; biological_process GO:0005634; nucleus; cellular_component GO:0008270; zinc ion binding; molecular_function}	{NA}	{NA}	{NA}	{NA}	{NA}	{PF04814:Hepatocyte nuclear factor 1 (HNF-1), N terminus PF00098:Zinc knuckle}
A00109	{Contig101:200549:201591:-}	{NA}	{NA}	{NA}	{NA}	{NA}	{NA}	{NA}	{NA}	{NA}	{NA}	{NA}	{NA}
A00110	{Contig101:203455:203994:-}	{GAW03223.1; reverse transcriptase-RNase H-integrase [Lentinula edodes]}	{NA}	{abv:AGABI2DRAFT58631; }	{NA}	{NA}	{GO:0006278; RNA-dependent DNA replication; biological_process GO:0003723; RNA binding; molecular_function GO:0003964; RNA-directed DNA polymerase activity; molecular_function}	{NA}	{NA}	{NA}	{NA}	{NA}	{PF00078:Reverse transcriptase (RNA-dependent DNA polymerase)}
A00111	{Contig101:204297:205619:-}	{NA}	{NA}	{NA}	{NA}	{NA}	{GO:0004190; aspartic-type endopeptidase activity; molecular_function GO:0006508; proteolysis; biological_process}	{NA}	{NA}	{NA}	{NA}	{NA}	{PF02160:Cauliflower mosaic virus peptidase (A3) PF09668:Aspartyl protease}
A00112	{Contig101:206376:207482:-}	{NA}	{NA}	{NA}	{NA}	{NA}	{NA}	{NA}	{NA}	{NA}	{NA}	{NA}	{NA}
A00113	{Contig101:208853:209572:-}	{PPQ88011.1; hypothetical protein CVT25_001094 [Psilocybe cyanescens]}	{NA}	{NA}	{NA}	{NA}	{NA}	{NA}	{NA}	{NA}	{NA}	{NA}	{NA}
A00114	{Contig101:211218:211574:+}	{NA}	{NA}	{NA}	{NA}	{NA}	{NA}	{NA}	{NA}	{NA}	{NA}	{NA}	{NA}
A00115	{Contig101:212057:214100:+}	{CDO72200.1; hypothetical protein BN946_scf184970.g52 [Trametes cinnabarina]}	{NA}	{mrr:Moror_2377; }	{NA}	{NA}	{GO:0003964; RNA-directed DNA polymerase activity; molecular_function GO:0003723; RNA binding; molecular_function GO:0006278; RNA-dependent DNA replication; biological_process}	{NA}	{NA}	{NA}	{NA}	{NA}	{PF00078:Reverse transcriptase (RNA-dependent DNA polymerase)}
A00116	{Contig101:214269:215527:+}	{ESK86547.1; reverse transcriptase-rnase h-integrase [Moniliophthora roreri MCA 2997]}	{NA}	{mrr:Moror_9818; }	{NA}	{NA}	{GO:0015074; DNA integration; biological_process}	{NA}	{NA}	{NA}	{NA}	{NA}	{PF00665:Integrase core domain}
A00117	{Contig101:215588:216148:+}	{NA}	{NA}	{NA}	{NA}	{NA}	{NA}	{NA}	{NA}	{NA}	{NA}	{NA}	{NA}
A00118	{Contig101:216396:217289:-}	{NA}	{NA}	{NA}	{NA}	{NA}	{NA}	{NA}	{NA}	{NA}	{NA}	{NA}	{NA}
A00119	{Contig101:220629:222806:-}	{KIM51983.1; hypothetical protein SCLCIDRAFT_33005 [Scleroderma citrinum Foug A]}	{NA}	{mpr:MPER_12933; }	{NA}	{NA}	{GO:0015074; DNA integration; biological_process}	{NA}	{NA}	{NA}	{NA}	{NA}	{PF00665:Integrase core domain}
A00120	{Contig101:223518:224173:-}	{NA}	{NA}	{NA}	{NA}	{NA}	{NA}	{NA}	{NA}	{NA}	{NA}	{NA}	{NA}
A00121	{Contig101:224991:226758:+}	{NA}	{NA}	{NA}	{NA}	{NA}	{GO:0008270; zinc ion binding; molecular_function GO:0003676; nucleic acid binding; molecular_function}	{NA}	{NA}	{NA}	{NA}	{NA}	{PF00098:Zinc knuckle}
A00122	{Contig101:226857:228359:+}	{NA}	{NA}	{mrr:Moror_1389; }	{NA}	{NA}	{GO:0003964; RNA-directed DNA polymerase activity; molecular_function GO:0003723; RNA binding; molecular_function GO:0006278; RNA-dependent DNA replication; biological_process}	{NA}	{NA}	{NA}	{NA}	{NA}	{PF00078:Reverse transcriptase (RNA-dependent DNA polymerase)}
A00123	{Contig101:229242:232024:+}	{ESK85835.1; hypothetical protein Moror_2377 [Moniliophthora roreri MCA 2997]}	{NA}	{mrr:Moror_2377; }	{NA}	{NA}	{GO:0015074; DNA integration; biological_process}	{NA}	{NA}	{NA}	{NA}	{NA}	{PF00665:Integrase core domain}
A00124	{Contig102:1690:5199:-}	{XP_008035527.1; DNA/RNA polymerase, partial [Trametes versicolor FP-101664 SS1]}	{NA}	{tvs:TRAVEDRAFT_86253; }	{NA}	{NA}	{GO:0003723; RNA binding; molecular_function GO:0006278; RNA-dependent DNA replication; biological_process GO:0003964; RNA-directed DNA polymerase activity; molecular_function GO:0015074; DNA integration; biological_process}	{NA}	{NA}	{NA}	{NA}	{NA}	{PF00078:Reverse transcriptase (RNA-dependent DNA polymerase) PF00665:Integrase core domain}
A00125	{Contig102:5634:6476:-}	{XP_007371697.1; hypothetical protein DICSQDRAFT_73487 [Dichomitus squalens LYAD-421 SS1]}	{NA}	{dsq:DICSQDRAFT_73487; }	{NA}	{NA}	{GO:0008270; zinc ion binding; molecular_function GO:0003676; nucleic acid binding; molecular_function}	{NA}	{NA}	{NA}	{NA}	{NA}	{PF00098:Zinc knuckle}
A00126	{Contig102:7830:9753:+}	{XP_007371732.1; hypothetical protein DICSQDRAFT_73613, partial [Dichomitus squalens LYAD-421 SS1]}	{NA}	{dsq:DICSQDRAFT_73613; }	{NA}	{NA}	{GO:0003676; nucleic acid binding; molecular_function GO:0008270; zinc ion binding; molecular_function}	{NA}	{NA}	{NA}	{NA}	{NA}	{PF00098:Zinc knuckle}
A00127	{Contig102:10618:14409:+}	{BAF74362.1; pro-pol protein, partial [Lentinula edodes]}	{NA}	{tvs:TRAVEDRAFT_86253; }	{NA}	{NA}	{GO:0003964; RNA-directed DNA polymerase activity; molecular_function GO:0015074; DNA integration; biological_process GO:0003723; RNA binding; molecular_function GO:0006278; RNA-dependent DNA replication; biological_process}	{NA}	{NA}	{NA}	{NA}	{NA}	{PF00665:Integrase core domain PF00078:Reverse transcriptase (RNA-dependent DNA polymerase)}
A00128	{Contig102:15120:16185:-}	{NA}	{NA}	{NA}	{NA}	{NA}	{NA}	{NA}	{NA}	{NA}	{NA}	{NA}	{NA}
A00129	{Contig102:23115:23949:-}	{NA}	{NA}	{NA}	{NA}	{NA}	{GO:0005515; protein binding; molecular_function}	{NA}	{NA}	{NA}	{NA}	{NA}	{PF02985:HEAT repeat}
A00130	{Contig102:27710:29130:-}	{NA}	{NA}	{NA}	{NA}	{NA}	{NA}	{NA}	{NA}	{NA}	{NA}	{NA}	{NA}
A00131	{Contig102:39940:41275:-}	{OJA11345.1; hypothetical protein AZE42_04927 [Rhizopogon vesiculosus]}	{NA}	{NA}	{NA}	{NA}	{NA}	{NA}	{NA}	{NA}	{NA}	{NA}	{NA}
A00132	{Contig102:45286:51248:-}	{NA}	{NA}	{NA}	{NA}	{NA}	{NA}	{NA}	{NA}	{NA}	{NA}	{NA}	{NA}
A00133	{Contig102:54451:55630:-}	{PBK62617.1; hypothetical protein ARMSODRAFT_597854 [Armillaria solidipes]}	{NA}	{abv:AGABI2DRAFT211641; }	{NA}	{NA}	{GO:0009405; pathogenesis; biological_process GO:0007155; cell adhesion; biological_process GO:0019062; virion attachment to host cell surface receptor; biological_process}	{NA}	{NA}	{NA}	{NA}	{NA}	{PF00608:Adenoviral fibre protein (repeat/shaft region)}
A00134	{Contig102:59323:60735:-}	{PPQ77618.1; hypothetical protein CVT25_011229 [Psilocybe cyanescens]}	{NA}	{NA}	{NA}	{NA}	{NA}	{NA}	{NA}	{NA}	{NA}	{NA}	{NA}
A00135	{Contig102:62167:63356:-}	{NA}	{NA}	{NA}	{NA}	{NA}	{NA}	{NA}	{NA}	{NA}	{NA}	{NA}	{NA}
A00136	{Contig102:65499:69082:+}	{OCH87556.1; hypothetical protein OBBRIDRAFT_735932, partial [Obba rivulosa]}	{NA}	{NA}	{NA}	{NA}	{GO:0005515; protein binding; molecular_function GO:0016887; ATPase activity; molecular_function GO:0005524; ATP binding; molecular_function}	{NA}	{NA}	{NA}	{NA}	{NA}	{PF13606:Ankyrin repeat PF00023:Ankyrin repeat PF00005:ABC transporter}
A00137	{Contig102:69288:72436:-}	{NA}	{NA}	{NA}	{NA}	{NA}	{GO:0005634; nucleus; cellular_component GO:0000398; nuclear mRNA splicing, via spliceosome; biological_process GO:0008270; zinc ion binding; molecular_function GO:0005681; spliceosomal complex; cellular_component}	{NA}	{NA}	{NA}	{NA}	{NA}	{PF04889:Cwf15/Cwc15 cell cycle control protein PF06524:NOA36 protein}
A00138	{Contig102:74601:74937:-}	{NA}	{NA}	{NA}	{NA}	{NA}	{NA}	{NA}	{NA}	{NA}	{NA}	{NA}	{NA}
A00139	{Contig102:78508:83832:+}	{CDO68522.1; hypothetical protein BN946_scf184998.g19 [Trametes cinnabarina]}	{P50125; Homocysteine synthase }	{hir:HETIRDRAFT_429979; K17069 MET17 O-acetylhomoserine/O-acetylserine sulfhydrylase 2.5.1.49 2.5.1.47 Metabolism; Amino acid metabolism; Cysteine and methionine metabolism [PATH:ko00270] Metabolism; Energy metabolism; Sulfur metabolism [PATH:ko00920] Metabolism; Global and overview maps; Metabolic pathways [PATH:ko01100] Metabolism; Global and overview maps; Biosynthesis of secondary metabolites…	{SPBC428.11; KOG0053 Cystathionine beta-lyases/cystathionine gamma-synthases E Amino acid transport and metabolism ;}	{NA}	{GO:0030170; pyridoxal phosphate binding; molecular_function GO:0055114; oxidation-reduction process; biological_process GO:0008152; NA GO:0016740; transferase activity; molecular_function GO:0004375; glycine dehydrogenase (decarboxylating) activity; molecular_function GO:0009058; biosynthetic process; biological_process GO:0006546; glycine catabolic process; biological_process}	{PHI:9541; Q4WEU7 cysD 746128 Aspergillus fumigatus pulmonary aspergillosis Mus musculus (related: house mouse) Homocysteine synthase Gene deletion: full unaffected pathogenicity}	{NA}	{NA}	{NA}	{NA}	{PF00266:Aminotransferase class-V PF02347:Glycine cleavage system P-protein PF00155:Aminotransferase class I and II PF01053:Cys/Met metabolism PLP-dependent enzyme PF05889:O-phosphoseryl-tRNA(Sec) selenium transferase, SepSecS}
A00140	{Contig102:86565:87303:+}	{NA}	{NA}	{NA}	{NA}	{NA}	{NA}	{NA}	{NA}	{NA}	{NA}	{NA}	{NA}
A00141	{Contig102:87470:88700:-}	{KZT12142.1; alpha/beta-hydrolase [Laetiporus sulphureus 93-53]}	{NA}	{mrr:Moror_13631; }	{NA}	{NA}	{NA}	{NA}	{NA}	{NA}	{NA}	{NA}	{NA}
A00142	{Contig102:89685:90896:+}	{NA}	{NA}	{NA}	{NA}	{NA}	{NA}	{NA}	{NA}	{NA}	{NA}	{NA}	{NA}
A00143	{Contig102:91709:93302:-}	{NA}	{NA}	{shs:STEHIDRAFT_131601; }	{NA}	{NA}	{NA}	{NA}	{NA}	{NA}	{NA}	{NA}	{NA}
A00144	{Contig102:94209:95054:+}	{NA}	{NA}	{NA}	{NA}	{NA}	{NA}	{NA}	{NA}	{NA}	{NA}	{NA}	{NA}
A00145	{Contig102:98971:99753:+}	{NA}	{NA}	{NA}	{NA}	{NA}	{NA}	{NA}	{NA}	{NA}	{NA}	{NA}	{NA}
A00146	{Contig102:102138:103840:+}	{NA}	{NA}	{NA}	{NA}	{NA}	{NA}	{NA}	{NA}	{NA}	{NA}	{NA}	{NA}
A00147	{Contig102:104607:105500:-}	{XP_009545450.1; hypothetical protein HETIRDRAFT_157257 [Heterobasidion irregulare TC 32-1]}	{NA}	{hir:HETIRDRAFT_157257; }	{NA}	{NA}	{NA}	{NA}	{NA}	{NA}	{NA}	{NA}	{NA}
A00148	{Contig102:105808:106419:+}	{NA}	{NA}	{NA}	{NA}	{NA}	{NA}	{NA}	{NA}	{NA}	{NA}	{NA}	{NA}
A00149	{Contig102:106865:107965:+}	{NA}	{NA}	{NA}	{NA}	{NA}	{NA}	{NA}	{NA}	{NA}	{NA}	{NA}	{NA}
A00150	{Contig102:109145:110668:-}	{KII90750.1; hypothetical protein PLICRDRAFT_39332 [Plicaturopsis crispa FD-325 SS-3]}	{NA}	{hir:HETIRDRAFT_157257; }	{NA}	{NA}	{NA}	{NA}	{NA}	{NA}	{NA}	{NA}	{NA}
A00151	{Contig102:112844:113206:+}	{NA}	{NA}	{NA}	{NA}	{NA}	{NA}	{NA}	{NA}	{NA}	{NA}	{NA}	{NA}
A00152	{Contig102:113840:116004:+}	{XP_009548822.1; serine protease S53 [Heterobasidion irregulare TC 32-1]}	{NA}	{hir:HETIRDRAFT_64560; K01279 TPP1, CLN2 tripeptidyl-peptidase I 3.4.14.9 Cellular Processes; Transport and catabolism; Lysosome [PATH:ko04142]}	{NA}	{NA}	{GO:0006508; proteolysis; biological_process GO:0006355; regulation of transcription, DNA-dependent; biological_process GO:0003677; DNA binding; molecular_function GO:0004252; serine-type endopeptidase activity; molecular_function GO:0008236; serine-type peptidase activity; molecular_function}	{NA}	{NA}	{NA}	{NA}	{NA}	{PF00082:Subtilase family PF00292:'Paired box' domain PF09286:Pro-kumamolisin, activation domain }
A00153	{Contig102:117105:118657:-}	{XP_009545450.1; hypothetical protein HETIRDRAFT_157257 [Heterobasidion irregulare TC 32-1]}	{NA}	{hir:HETIRDRAFT_157257; }	{NA}	{NA}	{NA}	{NA}	{NA}	{NA}	{NA}	{NA}	{NA}
A00154	{Contig102:119568:121290:+}	{NA}	{NA}	{NA}	{NA}	{NA}	{NA}	{NA}	{NA}	{NA}	{NA}	{NA}	{NA}
A00155	{Contig102:121937:123513:-}	{XP_012176934.1; predicted protein [Fibroporia radiculosa]}	{NA}	{hir:HETIRDRAFT_157257; }	{NA}	{NA}	{NA}	{NA}	{NA}	{NA}	{NA}	{NA}	{NA}
A00156	{Contig102:124674:126152:+}	{NA}	{NA}	{NA}	{NA}	{NA}	{NA}	{NA}	{NA}	{NA}	{NA}	{NA}	{NA}
A00157	{Contig102:126814:131753:-}	{GAT44940.1; predicted protein, partial [Mycena chlorophos]}	{NA}	{adl:AURDEDRAFT_67135; }	{NA}	{NA}	{GO:0015074; DNA integration; biological_process}	{NA}	{NA}	{NA}	{NA}	{NA}	{PF00665:Integrase core domain}
A00158	{Contig102:132011:134848:-}	{NA}	{NA}	{NA}	{NA}	{NA}	{GO:0008270; zinc ion binding; molecular_function GO:0003676; nucleic acid binding; molecular_function}	{NA}	{NA}	{NA}	{NA}	{NA}	{PF00098:Zinc knuckle}
A00159	{Contig102:136191:137313:-}	{KII90750.1; hypothetical protein PLICRDRAFT_39332 [Plicaturopsis crispa FD-325 SS-3]}	{Q06816; Putative epoxide hydrolase }	{tvs:TRAVEDRAFT_167096; }	{NA}	{NA}	{NA}	{NA}	{NA}	{NA}	{NA}	{NA}	{NA}
A00160	{Contig102:137791:138531:+}	{PSR82588.1; hypothetical protein PHLCEN_2v6021 [Phlebia centrifuga]}	{NA}	{NA}	{NA}	{NA}	{GO:0008236; serine-type peptidase activity; molecular_function}	{NA}	{NA}	{NA}	{YES}	{NA}	{PF09286:Pro-kumamolisin, activation domain }
A00161	{Contig102:138557:140040:+}	{KZT21194.1; subtilisin-like protein [Neolentinus lepideus HHB14362 ss-1]}	{Q70J59; Tripeptidyl-peptidase sed2 }	{hir:HETIRDRAFT_64560; K01279 TPP1, CLN2 tripeptidyl-peptidase I 3.4.14.9 Cellular Processes; Transport and catabolism; Lysosome [PATH:ko04142]}	{NA}	{NA}	{GO:0004252; serine-type endopeptidase activity; molecular_function GO:0006508; proteolysis; biological_process}	{NA}	{SED2_ASPFU; SED2 CAE17674.1 602 Neosartorya fumigata 330879 FUNCTION: Secreted tripeptidyl-peptidase which degrades proteins at acidic pHs and is involved in virulence.; CATALYTIC ACTIVITY: Release of an N-terminal tripeptide from a polypeptide.; COFACTOR: Binds 1 calcium ion per subunit (By similarity).; BIOPHYSICOCHEMICAL PROPERTIES: Kinetic parameters: KM=62.5 uM for Phe-Pro-Ala-pNA (at 20 de…	{NA}	{NA}	{NA}	{PF00082:Subtilase family}
A00162	{Contig102:142026:143799:-}	{NA}	{NA}	{NA}	{NA}	{NA}	{NA}	{NA}	{NA}	{NA}	{NA}	{NA}	{NA}
A00163	{Contig102:144402:144719:+}	{NA}	{NA}	{NA}	{NA}	{NA}	{NA}	{NA}	{NA}	{NA}	{NA}	{NA}	{NA}
A00164	{Contig102:145529:147088:-}	{KII90750.1; hypothetical protein PLICRDRAFT_39332 [Plicaturopsis crispa FD-325 SS-3]}	{NA}	{shs:STEHIDRAFT_131601; }	{NA}	{NA}	{NA}	{NA}	{NA}	{NA}	{NA}	{NA}	{NA}
A00165	{Contig102:147668:150851:+}	{XP_007310095.1; CBF-domain-containing protein [Stereum hirsutum FP-91666 SS1]}	{NA}	{shs:STEHIDRAFT_142561; K14832 MAK21, NOC1, CEBPZ ribosome biogenesis protein MAK21 -- }	{NA}	{NA}	{GO:0030117; membrane coat; cellular_component GO:0006886; intracellular protein transport; biological_process GO:0016192; vesicle-mediated transport; biological_process}	{NA}	{NA}	{NA}	{NA}	{NA}	{PF01602:Adaptin N terminal region}
A00166	{Contig102:152001:152321:+}	{NA}	{NA}	{NA}	{NA}	{NA}	{NA}	{NA}	{NA}	{NA}	{NA}	{NA}	{NA}
A00167	{Contig102:152418:155154:-}	{XP_009545875.1; hypothetical protein HETIRDRAFT_61404 [Heterobasidion irregulare TC 32-1]}	{NA}	{hir:HETIRDRAFT_61404; }	{NA}	{NA}	{NA}	{NA}	{NA}	{NA}	{NA}	{NA}	{NA}
A00168	{Contig102:156187:157768:-}	{KII90750.1; hypothetical protein PLICRDRAFT_39332 [Plicaturopsis crispa FD-325 SS-3]}	{NA}	{tvs:TRAVEDRAFT_167096; }	{NA}	{NA}	{NA}	{NA}	{NA}	{NA}	{NA}	{NA}	{NA}
A00169	{Contig102:158576:160148:-}	{KII90750.1; hypothetical protein PLICRDRAFT_39332 [Plicaturopsis crispa FD-325 SS-3]}	{NA}	{hir:HETIRDRAFT_157257; }	{NA}	{NA}	{NA}	{NA}	{NA}	{NA}	{NA}	{NA}	{NA}
A00170	{Contig102:161017:161766:-}	{GAT59231.1; predicted protein [Mycena chlorophos]}	{NA}	{pco:PHACADRAFT_33593; }	{NA}	{NA}	{GO:0046983; protein dimerization activity; molecular_function}	{NA}	{NA}	{NA}	{NA}	{NA}	{PF05699:hAT family C-terminal dimerisation region}
A00171	{Contig102:163248:167573:+}	{OJT11574.1; Retrovirus-related Pol polyprotein from transposon TNT 1-94, partial [Trametes pubescens]}	{NA}	{NA}	{NA}	{NA}	{GO:0008270; zinc ion binding; molecular_function GO:0015074; DNA integration; biological_process GO:0003676; nucleic acid binding; molecular_function}	{NA}	{NA}	{NA}	{NA}	{NA}	{PF06467:MYM-type Zinc finger with FCS sequence motif PF00098:Zinc knuckle PF00665:Integrase core domain}
A00172	{Contig102:168198:170365:-}	{SJL01174.1; uncharacterized protein ARMOST_04492 [Armillaria ostoyae]}	{NA}	{ppl:POSPLDRAFT_104611; }	{NA}	{NA}	{NA}	{NA}	{NA}	{NA}	{NA}	{NA}	{NA}
A00173	{Contig102:171294:172865:-}	{XP_012176934.1; predicted protein [Fibroporia radiculosa]}	{Q06816; Putative epoxide hydrolase }	{hir:HETIRDRAFT_157257; }	{NA}	{NA}	{NA}	{NA}	{NA}	{NA}	{NA}	{NA}	{NA}
A00174	{Contig102:174018:174663:-}	{KZT67066.1; alpha/beta-hydrolase [Daedalea quercina L-15889]}	{NA}	{mrr:Moror_10975; }	{NA}	{NA}	{NA}	{NA}	{NA}	{NA}	{NA}	{NA}	{NA}
A00175	{Contig102:176773:176988:-}	{NA}	{NA}	{NA}	{NA}	{NA}	{NA}	{NA}	{NA}	{NA}	{NA}	{NA}	{NA}
A00176	{Contig102:180245:181132:-}	{NA}	{NA}	{NA}	{NA}	{NA}	{NA}	{NA}	{NA}	{NA}	{NA}	{NA}	{NA}
A00177	{Contig102:181191:182384:-}	{ESK85265.1; retrotransposon nucleocapsid protein [Moniliophthora roreri MCA 2997]}	{NA}	{mrr:Moror_11358; }	{NA}	{NA}	{GO:0015074; DNA integration; biological_process}	{NA}	{NA}	{NA}	{NA}	{NA}	{PF00665:Integrase core domain}
A00178	{Contig102:183469:184662:-}	{XP_008035527.1; DNA/RNA polymerase, partial [Trametes versicolor FP-101664 SS1]}	{NA}	{tvs:TRAVEDRAFT_86253; }	{NA}	{NA}	{GO:0006278; RNA-dependent DNA replication; biological_process GO:0003723; RNA binding; molecular_function GO:0003964; RNA-directed DNA polymerase activity; molecular_function}	{NA}	{NA}	{NA}	{NA}	{NA}	{PF00078:Reverse transcriptase (RNA-dependent DNA polymerase)}
A00179	{Contig102:184798:185181:-}	{NA}	{NA}	{NA}	{NA}	{NA}	{NA}	{NA}	{NA}	{NA}	{NA}	{NA}	{NA}
A00180	{Contig102:185457:189845:-}	{NA}	{NA}	{NA}	{NA}	{NA}	{GO:0008270; zinc ion binding; molecular_function GO:0003676; nucleic acid binding; molecular_function}	{NA}	{NA}	{NA}	{NA}	{NA}	{PF00098:Zinc knuckle}
A00181	{Contig102:191056:191867:-}	{NA}	{NA}	{NA}	{NA}	{NA}	{NA}	{NA}	{NA}	{NA}	{NA}	{NA}	{NA}
A00182	{Contig102:192288:193971:+}	{NA}	{NA}	{NA}	{NA}	{NA}	{NA}	{NA}	{NA}	{NA}	{NA}	{NA}	{NA}
A00183	{Contig102:196298:199621:-}	{PPQ81292.1; hypothetical protein CVT26_015194 [Gymnopilus dilepis]}	{NA}	{abp:AGABI1DRAFT60708; }	{NA}	{NA}	{GO:0046983; protein dimerization activity; molecular_function}	{NA}	{NA}	{NA}	{NA}	{NA}	{PF05699:hAT family C-terminal dimerisation region}
A00184	{Contig102:200814:204481:+}	{NA}	{NA}	{NA}	{NA}	{NA}	{NA}	{NA}	{NA}	{NA}	{NA}	{NA}	{NA}
A00185	{Contig102:207926:216511:-}	{NA}	{NA}	{NA}	{NA}	{NA}	{NA}	{NA}	{NA}	{NA}	{NA}	{NA}	{NA}
A00186	{Contig102:216635:217819:-}	{ESK86547.1; reverse transcriptase-rnase h-integrase [Moniliophthora roreri MCA 2997]}	{NA}	{mrr:Moror_9818; }	{NA}	{NA}	{GO:0015074; DNA integration; biological_process}	{NA}	{NA}	{NA}	{NA}	{NA}	{PF00665:Integrase core domain}
A00187	{Contig102:217979:221035:-}	{SJL18905.1; uncharacterized protein ARMOST_22507 [Armillaria ostoyae]}	{NA}	{tvs:TRAVEDRAFT_86253; }	{NA}	{NA}	{GO:0003964; RNA-directed DNA polymerase activity; molecular_function GO:0003676; nucleic acid binding; molecular_function GO:0008270; zinc ion binding; molecular_function GO:0003723; RNA binding; molecular_function GO:0006278; RNA-dependent DNA replication; biological_process}	{NA}	{NA}	{NA}	{NA}	{NA}	{PF00078:Reverse transcriptase (RNA-dependent DNA polymerase) PF00098:Zinc knuckle}
A00188	{Contig102:223369:224827:-}	{PPQ75277.1; hypothetical protein CVT26_015268 [Gymnopilus dilepis]}	{Q01877; Heat shock protein HSS1 }	{hir:HETIRDRAFT_407686; K03283 HSPA1s heat shock 70kDa protein 1/2/6/8 -- Genetic Information Processing; Transcription; Spliceosome [PATH:ko03040] Environmental Information Processing; Signal transduction; MAPK signaling pathway [PATH:ko04010] Genetic Information Processing; Folding, sorting and degradation; Protein processing in endoplasmic reticulum [PATH:ko04141] Cellular Processes; Transport…	{SPAC13G7.02c; KOG0101 Molecular chaperones HSP70/HSC70, HSP70 superfamily O Posttranslational modification, protein turnover, chaperones ;}	{gnl|TC-DB|P08107; 1.A.33.1.3 Heat shock 70 kDa protein 1 (HSP70.1) (HSP70-1/HSP70-2) - Homo sapiens (Human).}	{GO:0005975; carbohydrate metabolic process; biological_process GO:0000902; cell morphogenesis; biological_process GO:0016773; phosphotransferase activity, alcohol group as acceptor; molecular_function}	{NA}	{NA}	{NA}	{NA}	{NA}	{PF06723:MreB/Mbl protein PF02782:FGGY family of carbohydrate kinases, C-terminal domain}
A00189	{Contig102:229128:230610:-}	{XP_012185866.1; predicted protein [Fibroporia radiculosa]}	{NA}	{dsq:DICSQDRAFT_71809; }	{NA}	{NA}	{NA}	{NA}	{NA}	{NA}	{NA}	{NA}	{NA}
A00190	{Contig102:231578:232261:-}	{CDO76881.1; hypothetical protein BN946_scf184903.g2 [Trametes cinnabarina]}	{NA}	{adl:AURDEDRAFT_77597; }	{NA}	{NA}	{GO:0015074; DNA integration; biological_process}	{NA}	{NA}	{NA}	{NA}	{NA}	{PF00665:Integrase core domain}
A00191	{Contig103:1146:1736:-}	{NA}	{NA}	{NA}	{NA}	{NA}	{NA}	{NA}	{NA}	{NA}	{NA}	{NA}	{NA}
A00192	{Contig103:8819:10434:+}	{NA}	{NA}	{NA}	{NA}	{NA}	{NA}	{NA}	{NA}	{NA}	{NA}	{NA}	{NA}
A00193	{Contig103:10592:11144:-}	{NA}	{NA}	{NA}	{NA}	{NA}	{NA}	{NA}	{NA}	{NA}	{NA}	{NA}	{NA}
A00194	{Contig103:13365:14661:+}	{NA}	{NA}	{NA}	{NA}	{NA}	{NA}	{NA}	{NA}	{NA}	{NA}	{NA}	{NA}
A00195	{Contig103:15024:15666:-}	{NA}	{NA}	{NA}	{NA}	{NA}	{NA}	{NA}	{NA}	{NA}	{NA}	{NA}	{NA}
A00196	{Contig103:17518:19930:-}	{NA}	{NA}	{NA}	{NA}	{NA}	{NA}	{NA}	{NA}	{NA}	{NA}	{NA}	{NA}
A00197	{Contig103:21146:25459:-}	{GAT43935.1; polyprotein [Mycena chlorophos]}	{NA}	{NA}	{NA}	{NA}	{GO:0015074; DNA integration; biological_process GO:0003676; nucleic acid binding; molecular_function GO:0008270; zinc ion binding; molecular_function}	{NA}	{NA}	{NA}	{NA}	{NA}	{PF00665:Integrase core domain PF00098:Zinc knuckle}
A00198	{Contig103:26681:30910:-}	{OCH92518.1; hypothetical protein OBBRIDRAFT_426819 [Obba rivulosa]}	{NA}	{NA}	{NA}	{NA}	{GO:0005524; ATP binding; molecular_function GO:0003723; RNA binding; molecular_function GO:0003724; RNA helicase activity; molecular_function GO:0005515; protein binding; molecular_function GO:0006355; regulation of transcription, DNA-dependent; biological_process GO:0043531; ADP binding; molecular_function GO:0003677; DNA binding; molecular_function}	{NA}	{NA}	{NA}	{NA}	{NA}	{PF00931:NB-ARC domain PF01637:ATPase domain predominantly from Archaea PF00910:RNA helicase PF09339:IclR helix-turn-helix domain PF00004:ATPase family associated with various cellular activities (AAA) PF13606:Ankyrin repeat PF00023:Ankyrin repeat}
A00199	{Contig103:31908:34831:-}	{NA}	{NA}	{NA}	{NA}	{NA}	{GO:0005515; protein binding; molecular_function}	{NA}	{NA}	{NA}	{NA}	{NA}	{PF00646:F-box domain}
A00200	{Contig103:36526:37548:-}	{XP_007304696.1; coproporphyrinogen III oxidase [Stereum hirsutum FP-91666 SS1]}	{Q9V3D2; Oxygen-dependent coproporphyrinogen-III oxidase }	{shs:STEHIDRAFT_80480; K00228 CPOX, hemF coproporphyrinogen III oxidase 1.3.3.3 Metabolism; Metabolism of cofactors and vitamins; Porphyrin and chlorophyll metabolism [PATH:ko00860] Metabolism; Global and overview maps; Metabolic pathways [PATH:ko01100] Metabolism; Global and overview maps; Biosynthesis of secondary metabolites [PATH:ko01110]}	{7297203; KOG1518 Coproporphyrinogen III oxidase CPO/HEM13 H Coenzyme transport and metabolism ;}	{NA}	{GO:0004109; coproporphyrinogen oxidase activity; molecular_function GO:0055114; oxidation-reduction process; biological_process GO:0006779; porphyrin biosynthetic process; biological_process}	{NA}	{NA}	{NA}	{NA}	{NA}	{PF01218:Coproporphyrinogen III oxidase}
A00201	{Contig103:37701:38611:+}	{XP_007379770.1; hypothetical protein PUNSTDRAFT_81407 [Punctularia strigosozonata HHB-11173 SS5]}	{P21734; Ubiquitin-conjugating enzyme E2 1 }	{psq:PUNSTDRAFT_81407; K04649 HIP2, UBC1 ubiquitin-conjugating enzyme (huntingtin interacting protein 2) 2.3.2.23 Genetic Information Processing; Folding, sorting and degradation; Ubiquitin mediated proteolysis [PATH:ko04120]}	{YDR177w; KOG0418 Ubiquitin-protein ligase O Posttranslational modification, protein turnover, chaperones ;}	{gnl|TC-DB|E7Q288; 3.A.16.1.2 Ubc1p OS=Saccharomyces cerevisiae (strain FostersB) GN=FOSTERSB_0886 PE=3 SV=1}	{GO:0016881; acid-amino acid ligase activity; molecular_function}	{PHI:8743; I1RRW0 FgPEX4 (FGSG_06857) 5518 Fusarium graminearum Fusarium head blight Oryza sativa (related: rice) Uncharacterized protein Gene deletion: full; gene complementation reduced virulence}	{NA}	{NA}	{NA}	{NA}	{PF00179:Ubiquitin-conjugating enzyme}
A00202	{Contig103:40993:42918:-}	{XP_009545859.1; major facilitator superfamily [Heterobasidion irregulare TC 32-1]}	{NA}	{hir:HETIRDRAFT_61201; }	{NA}	{NA}	{GO:0055085; transmembrane transport; biological_process GO:0016020; membrane; cellular_component GO:0006810; transport; biological_process GO:0016021; integral to membrane; cellular_component}	{NA}	{NA}	{NA}	{NA}	{NA}	{PF07690:Major Facilitator Superfamily PF01770:Reduced folate carrier}
A00203	{Contig103:45385:46091:+}	{KZV62444.1; clathrin coat assembly protein ap17 [Peniophora sp. CONT]}	{Q7SAQ1; AP-2 complex subunit sigma }	{cci:CC1G_03085; K11827 AP2S1 AP-2 complex subunit sigma-1 -- Cellular Processes; Transport and catabolism; Endocytosis [PATH:ko04144] Organismal Systems; Nervous system; Synaptic vesicle cycle [PATH:ko04721] Organismal Systems; Excretory system; Endocrine and other factor-regulated calcium reabsorption [PATH:ko04961] Human Diseases; Neurodegenerative diseases; Huntington disease [PATH:ko05016]}	{SPBC685.04c; KOG0935 Clathrin adaptor complex, small subunit U Intracellular trafficking, secretion, and vesicular transport ;}	{NA}	{NA}	{PHI:9145; Q4ICG5 FgAP2mu (FGSG_05093) 5518 Fusarium graminearum Fusarium head blight Triticum aestivum (related: bread wheat) AP-2 complex subunit sigma Gene deletion: full; gene complementation reduced virulence}	{NA}	{NA}	{NA}	{NA}	{NA}
A00204	{Contig103:47997:49035:+}	{XP_009545820.1; hypothetical protein HETIRDRAFT_46334, partial [Heterobasidion irregulare TC 32-1]}	{NA}	{hir:HETIRDRAFT_46334; }	{NA}	{NA}	{NA}	{NA}	{NA}	{NA}	{NA}	{NA}	{NA}
A00205	{Contig103:59081:59962:-}	{XP_009546679.1; hypothetical protein HETIRDRAFT_318307 [Heterobasidion irregulare TC 32-1]}	{NA}	{hir:HETIRDRAFT_318307; K02931 RP-L5, MRPL5, rplE large subunit ribosomal protein L5 -- Genetic Information Processing; Translation; Ribosome [PATH:ko03010]}	{NA}	{NA}	{GO:0006412; translation; biological_process GO:0003735; structural constituent of ribosome; molecular_function GO:0005840; ribosome; cellular_component}	{NA}	{NA}	{NA}	{NA}	{NA}	{PF00673:ribosomal L5P family C-terminus}
A00206	{Contig103:60146:61241:+}	{XP_007309168.1; t-SNARE [Stereum hirsutum FP-91666 SS1]}	{NA}	{shs:STEHIDRAFT_66440; }	{NA}	{NA}	{GO:0016020; membrane; cellular_component GO:0016021; integral to membrane; cellular_component GO:0006950; response to stress; biological_process GO:0005515; protein binding; molecular_function}	{NA}	{NA}	{NA}	{NA}	{NA}	{PF07851:TMPIT-like protein PF00804:Syntaxin PF05739:SNARE domain PF04479:RTA1 like protein}
A00207	{Contig103:62061:63979:+}	{XP_009546674.1; hypothetical protein HETIRDRAFT_384502 [Heterobasidion irregulare TC 32-1]}	{NA}	{hir:HETIRDRAFT_384502; }	{NA}	{NA}	{NA}	{NA}	{NA}	{NA}	{NA}	{NA}	{NA}
A00208	{Contig103:64923:66539:+}	{NA}	{NA}	{NA}	{NA}	{NA}	{NA}	{NA}	{NA}	{NA}	{NA}	{NA}	{NA}
A00209	{Contig103:67703:69109:+}	{NA}	{NA}	{NA}	{NA}	{NA}	{NA}	{NA}	{NA}	{NA}	{NA}	{NA}	{NA}
A00210	{Contig103:72209:73774:+}	{NA}	{NA}	{NA}	{NA}	{NA}	{NA}	{NA}	{NA}	{NA}	{NA}	{NA}	{NA}
A00211	{Contig103:75642:76547:+}	{NA}	{NA}	{NA}	{NA}	{NA}	{NA}	{NA}	{NA}	{NA}	{NA}	{NA}	{NA}
A00212	{Contig103:82967:83236:+}	{NA}	{NA}	{NA}	{NA}	{NA}	{NA}	{NA}	{NA}	{NA}	{NA}	{NA}	{NA}
A00213	{Contig103:84102:85848:+}	{NA}	{NA}	{NA}	{NA}	{NA}	{GO:0005515; protein binding; molecular_function}	{NA}	{NA}	{NA}	{NA}	{NA}	{PF00646:F-box domain}
A00214	{Contig103:87176:87775:-}	{NA}	{NA}	{NA}	{NA}	{NA}	{NA}	{NA}	{NA}	{NA}	{NA}	{NA}	{NA}
A00215	{Contig103:89008:92910:+}	{NA}	{NA}	{NA}	{NA}	{NA}	{NA}	{NA}	{NA}	{NA}	{NA}	{NA}	{NA}
A00216	{Contig103:93588:94797:-}	{NA}	{NA}	{NA}	{NA}	{NA}	{NA}	{NA}	{NA}	{NA}	{YES}	{NA}	{NA}
A00217	{Contig103:95973:98662:+}	{NA}	{NA}	{NA}	{NA}	{NA}	{GO:0006260; DNA replication; biological_process GO:0003688; DNA replication origin binding; molecular_function GO:0045893; positive regulation of transcription, DNA-dependent; biological_process GO:0003677; DNA binding; molecular_function GO:0005515; protein binding; molecular_function GO:0042025; host cell nucleus; cellular_component GO:0006275; regulation of DNA replication; biological_process}	{NA}	{NA}	{NA}	{NA}	{NA}	{PF02905:Epstein Barr virus nuclear antigen-1, DNA-binding domain PF00646:F-box domain}
A00218	{Contig103:101642:104385:+}	{NA}	{NA}	{NA}	{NA}	{NA}	{NA}	{NA}	{NA}	{NA}	{NA}	{NA}	{NA}
A00219	{Contig103:105367:110365:-}	{EGN91709.1; hypothetical protein SERLA73DRAFT_173393 [Serpula lacrymans var. lacrymans S7.3]}	{Q0CL79; Cytokinesis protein sepH }	{sla:SERLADRAFT_439041; }	{NA}	{NA}	{GO:0006468; protein phosphorylation; biological_process GO:0005524; ATP binding; molecular_function GO:0004672; protein kinase activity; molecular_function GO:0043130; ubiquitin binding; molecular_function}	{NA}	{NA}	{NA}	{NA}	{NA}	{PF00069:Protein kinase domain PF07714:Protein tyrosine kinase PF11547:E3 ubiquitin ligase EDD}
A00220	{Contig103:112498:113851:-}	{NA}	{NA}	{NA}	{NA}	{NA}	{GO:0046983; protein dimerization activity; molecular_function}	{NA}	{NA}	{NA}	{NA}	{NA}	{PF00010:Helix-loop-helix DNA-binding domain}
A00221	{Contig103:117204:118012:-}	{NA}	{NA}	{NA}	{NA}	{NA}	{NA}	{NA}	{NA}	{NA}	{NA}	{NA}	{NA}
A00222	{Contig103:121398:123189:+}	{XP_009545873.1; lipase [Heterobasidion irregulare TC 32-1]}	{NA}	{hir:HETIRDRAFT_61357; K01046 lip, TGL2 triacylglycerol lipase 3.1.1.3 Metabolism; Lipid metabolism; Glycerolipid metabolism [PATH:ko00561] Metabolism; Global and overview maps; Metabolic pathways [PATH:ko01100]}	{NA}	{NA}	{GO:0016788; hydrolase activity, acting on ester bonds; molecular_function GO:0006886; intracellular protein transport; biological_process GO:0006505; GPI anchor metabolic process; biological_process}	{NA}	{NA}	{NA}	{NA}	{NA}	{PF07819:PGAP1-like protein}
A00223	{Contig103:123683:124868:+}	{XP_009546706.1; hypothetical protein HETIRDRAFT_459136 [Heterobasidion irregulare TC 32-1]}	{NA}	{hir:HETIRDRAFT_459136; }	{NA}	{NA}	{GO:0016491; oxidoreductase activity; molecular_function GO:0004852; uroporphyrinogen-III synthase activity; molecular_function GO:0008152; NA GO:0033014; tetrapyrrole biosynthetic process; biological_process}	{NA}	{NA}	{NA}	{NA}	{NA}	{PF00106:short chain dehydrogenase PF02602:Uroporphyrinogen-III synthase HemD}
A00224	{Contig103:125125:126804:+}	{XP_009546707.1; hypothetical protein HETIRDRAFT_150381 [Heterobasidion irregulare TC 32-1]}	{Q4P965; Protein VTS1 }	{hir:HETIRDRAFT_150381; }	{NA}	{NA}	{NA}	{NA}	{NA}	{NA}	{NA}	{NA}	{NA}
A00225	{Contig103:126842:127459:+}	{NA}	{NA}	{cci:CC1G_02039; }	{NA}	{NA}	{GO:0005515; protein binding; molecular_function}	{NA}	{NA}	{NA}	{NA}	{NA}	{PF07647:SAM domain (Sterile alpha motif)}
A00226	{Contig103:133317:134348:+}	{NA}	{NA}	{NA}	{NA}	{NA}	{NA}	{NA}	{NA}	{NA}	{NA}	{NA}	{NA}
A00227	{Contig103:135625:146601:-}	{NA}	{NA}	{NA}	{NA}	{NA}	{NA}	{NA}	{NA}	{NA}	{NA}	{NA}	{NA}
A00228	{Contig103:147413:151794:-}	{SJL14207.1; uncharacterized protein ARMOST_17662 [Armillaria ostoyae]}	{NA}	{NA}	{NA}	{NA}	{GO:0006278; RNA-dependent DNA replication; biological_process GO:0003723; RNA binding; molecular_function GO:0015074; DNA integration; biological_process GO:0003964; RNA-directed DNA polymerase activity; molecular_function}	{NA}	{NA}	{NA}	{NA}	{NA}	{PF00078:Reverse transcriptase (RNA-dependent DNA polymerase) PF00665:Integrase core domain}
A00229	{Contig103:151835:154806:-}	{NA}	{NA}	{NA}	{NA}	{NA}	{NA}	{NA}	{NA}	{NA}	{NA}	{NA}	{NA}
A00230	{Contig103:157242:164657:+}	{PCH39103.1; hypothetical protein WOLCODRAFT_30289, partial [Wolfiporia cocos MD-104 SS10]}	{NA}	{NA}	{NA}	{NA}	{NA}	{NA}	{NA}	{NA}	{NA}	{NA}	{NA}
A00231	{Contig103:166876:167583:-}	{ESK92917.1; hypothetical protein Moror_9043 [Moniliophthora roreri MCA 2997]}	{NA}	{mrr:Moror_9043; }	{NA}	{NA}	{NA}	{NA}	{NA}	{NA}	{NA}	{NA}	{NA}
A00232	{Contig103:168193:169352:-}	{NA}	{NA}	{NA}	{NA}	{NA}	{NA}	{NA}	{NA}	{NA}	{NA}	{NA}	{NA}
A00233	{Contig103:171226:171966:+}	{NA}	{NA}	{NA}	{NA}	{NA}	{NA}	{NA}	{NA}	{NA}	{NA}	{NA}	{NA}
A00234	{Contig103:172096:175782:+}	{SJL02937.1; uncharacterized protein ARMOST_06278 [Armillaria ostoyae]}	{NA}	{mrr:Moror_867; }	{NA}	{NA}	{GO:0015074; DNA integration; biological_process GO:0003964; RNA-directed DNA polymerase activity; molecular_function GO:0006278; RNA-dependent DNA replication; biological_process GO:0003723; RNA binding; molecular_function}	{NA}	{NA}	{NA}	{NA}	{NA}	{PF00078:Reverse transcriptase (RNA-dependent DNA polymerase) PF00665:Integrase core domain}
A00235	{Contig103:176057:177279:+}	{NA}	{NA}	{NA}	{NA}	{NA}	{NA}	{NA}	{NA}	{NA}	{NA}	{NA}	{NA}
A00236	{Contig103:178883:179449:-}	{OJT03227.1; Transposon Tf2-12 polyprotein [Trametes pubescens]}	{NA}	{mpr:MPER_13028; }	{NA}	{NA}	{NA}	{NA}	{NA}	{NA}	{NA}	{NA}	{NA}
A00237	{Contig103:179507:179833:-}	{NA}	{NA}	{NA}	{NA}	{NA}	{NA}	{NA}	{NA}	{NA}	{NA}	{NA}	{NA}
A00238	{Contig103:180239:181995:-}	{CDO72200.1; hypothetical protein BN946_scf184970.g52 [Trametes cinnabarina]}	{NA}	{mrr:Moror_2377; }	{NA}	{NA}	{GO:0003964; RNA-directed DNA polymerase activity; molecular_function GO:0006278; RNA-dependent DNA replication; biological_process GO:0003723; RNA binding; molecular_function}	{NA}	{NA}	{NA}	{NA}	{NA}	{PF00078:Reverse transcriptase (RNA-dependent DNA polymerase)}
A00239	{Contig103:182094:182831:-}	{NA}	{NA}	{NA}	{NA}	{NA}	{NA}	{NA}	{NA}	{NA}	{NA}	{NA}	{NA}
A00240	{Contig103:182889:186616:-}	{PIL36556.1; hypothetical protein GSI_00245 [Ganoderma sinense ZZ0214-1]}	{NA}	{mrr:Moror_16303; }	{NA}	{NA}	{GO:0003723; RNA binding; molecular_function GO:0006278; RNA-dependent DNA replication; biological_process GO:0003964; RNA-directed DNA polymerase activity; molecular_function GO:0015074; DNA integration; biological_process}	{NA}	{NA}	{NA}	{NA}	{NA}	{PF00665:Integrase core domain PF00078:Reverse transcriptase (RNA-dependent DNA polymerase)}
A00241	{Contig103:187620:193432:-}	{NA}	{NA}	{NA}	{NA}	{NA}	{GO:0008270; zinc ion binding; molecular_function GO:0003676; nucleic acid binding; molecular_function}	{NA}	{NA}	{NA}	{NA}	{NA}	{PF00098:Zinc knuckle}
A00242	{Contig103:194888:198171:+}	{KZV64574.1; FAD-binding domain-containing protein [Peniophora sp. CONT]}	{NA}	{fme:FOMMEDRAFT_124040; }	{NA}	{NA}	{GO:0050660; flavin adenine dinucleotide binding; molecular_function GO:0055114; oxidation-reduction process; biological_process GO:0016491; oxidoreductase activity; molecular_function GO:0008762; UDP-N-acetylmuramate dehydrogenase activity; molecular_function}	{NA}	{NA}	{NA}	{YES}	{NA}	{PF01565:FAD binding domain }
A00243	{Contig103:198664:199323:-}	{KZV73005.1; hypothetical protein PENSPDRAFT_750479 [Peniophora sp. CONT]}	{NA}	{shs:STEHIDRAFT_91630; }	{NA}	{NA}	{NA}	{NA}	{NA}	{NA}	{NA}	{NA}	{NA}
A00244	{Contig103:200210:205197:+}	{XP_009545749.1; hypothetical protein HETIRDRAFT_439816 [Heterobasidion irregulare TC 32-1]}	{NA}	{hir:HETIRDRAFT_439816; }	{NA}	{NA}	{GO:0003677; DNA binding; molecular_function GO:0006351; transcription, DNA-dependent; biological_process GO:0008270; zinc ion binding; molecular_function GO:0005634; nucleus; cellular_component}	{NA}	{NA}	{NA}	{NA}	{NA}	{PF04082:Fungal specific transcription factor domain }
A00245	{Contig103:207114:208403:+}	{KIK25411.1; hypothetical protein PISMIDRAFT_9618 [Pisolithus microcarpus 441]}	{NA}	{lbc:LACBIDRAFT_315413; }	{NA}	{NA}	{NA}	{NA}	{NA}	{NA}	{NA}	{NA}	{NA}
A00246	{Contig103:210406:212267:+}	{NA}	{NA}	{NA}	{NA}	{NA}	{GO:0015074; DNA integration; biological_process GO:0003676; nucleic acid binding; molecular_function GO:0008270; zinc ion binding; molecular_function}	{NA}	{NA}	{NA}	{NA}	{NA}	{PF00098:Zinc knuckle PF00665:Integrase core domain}
A00247	{Contig103:212375:214795:+}	{CDO74351.1; hypothetical protein BN946_scf184645.g7 [Trametes cinnabarina]}	{NA}	{dsq:DICSQDRAFT_71809; }	{NA}	{NA}	{NA}	{NA}	{NA}	{NA}	{NA}	{NA}	{NA}
A00248	{Contig103:215490:216985:+}	{KZP15721.1; hypothetical protein FIBSPDRAFT_912412 [Fibularhizoctonia sp. CBS 109695]}	{NA}	{hir:HETIRDRAFT_319202; }	{NA}	{NA}	{NA}	{NA}	{NA}	{NA}	{NA}	{NA}	{NA}
A00249	{Contig103:217871:218483:-}	{NA}	{NA}	{NA}	{NA}	{NA}	{NA}	{NA}	{NA}	{NA}	{NA}	{NA}	{NA}
A00250	{Contig103:219460:225453:+}	{KTB30314.1; putative reverse transcriptase-rnase h-integrase [Moniliophthora roreri]}	{NA}	{mrr:Moror_14995; }	{NA}	{NA}	{GO:0006278; RNA-dependent DNA replication; biological_process GO:0003723; RNA binding; molecular_function GO:0015074; DNA integration; biological_process GO:0003964; RNA-directed DNA polymerase activity; molecular_function}	{NA}	{NA}	{NA}	{NA}	{NA}	{PF00665:Integrase core domain PF00078:Reverse transcriptase (RNA-dependent DNA polymerase)}
A00251	{Contig103:225544:227527:+}	{NA}	{NA}	{NA}	{NA}	{NA}	{NA}	{NA}	{NA}	{NA}	{NA}	{NA}	{NA}
A00252	{Contig104:1:396:-}	{KXN80854.1; hypothetical protein AN958_07117, partial [Leucoagaricus sp. SymC.cos]}	{NA}	{mpr:MPER_11600; }	{NA}	{NA}	{NA}	{NA}	{NA}	{NA}	{NA}	{NA}	{NA}
A00253	{Contig104:451:864:-}	{NA}	{NA}	{NA}	{NA}	{NA}	{GO:0015074; DNA integration; biological_process}	{NA}	{NA}	{NA}	{NA}	{NA}	{PF00665:Integrase core domain}
A00254	{Contig104:1842:6333:-}	{CDO77972.1; hypothetical protein BN946_scf184861.g1 [Trametes cinnabarina]}	{NA}	{NA}	{NA}	{NA}	{GO:0003964; RNA-directed DNA polymerase activity; molecular_function GO:0006278; RNA-dependent DNA replication; biological_process GO:0003723; RNA binding; molecular_function}	{NA}	{NA}	{NA}	{NA}	{NA}	{PF00078:Reverse transcriptase (RNA-dependent DNA polymerase)}
A00255	{Contig104:8516:9984:-}	{NA}	{NA}	{NA}	{NA}	{NA}	{NA}	{NA}	{NA}	{NA}	{NA}	{NA}	{NA}
A00256	{Contig104:11310:13946:-}	{NA}	{NA}	{NA}	{NA}	{NA}	{NA}	{NA}	{NA}	{NA}	{NA}	{NA}	{NA}
A00257	{Contig104:19310:20515:+}	{EKV05924.1; hypothetical protein PDIG_81210 [Penicillium digitatum PHI26]}	{Q9FPQ6; Vegetative cell wall protein gp1 }	{same:SAMCFNEI73_Ch2356; }	{NA}	{NA}	{NA}	{NA}	{NA}	{NA}	{NA}	{NA}	{NA}
A00258	{Contig104:20929:22698:+}	{NA}	{NA}	{NA}	{NA}	{NA}	{NA}	{NA}	{NA}	{NA}	{NA}	{NA}	{NA}
A00259	{Contig104:24798:28249:-}	{NA}	{NA}	{lbc:LACBIDRAFT_304724; }	{NA}	{NA}	{GO:0000062; fatty-acyl-CoA binding; molecular_function GO:0019217; regulation of fatty acid metabolic process; biological_process}	{NA}	{NA}	{NA}	{NA}	{NA}	{PF07840:FadR C-terminal domain}
A00260	{Contig104:30239:31805:-}	{NA}	{NA}	{NA}	{NA}	{NA}	{GO:0008168; methyltransferase activity; molecular_function}	{NA}	{NA}	{NA}	{NA}	{NA}	{PF01795:MraW methylase family}
A00261	{Contig104:32963:33608:+}	{NA}	{NA}	{NA}	{NA}	{NA}	{NA}	{NA}	{NA}	{NA}	{NA}	{NA}	{NA}
A00262	{Contig104:34819:36977:+}	{NA}	{NA}	{NA}	{NA}	{NA}	{NA}	{NA}	{NA}	{NA}	{NA}	{NA}	{NA}
A00263	{Contig104:38095:38493:+}	{NA}	{NA}	{NA}	{NA}	{NA}	{NA}	{NA}	{NA}	{NA}	{NA}	{NA}	{NA}
A00264	{Contig104:38839:39477:+}	{NA}	{NA}	{NA}	{NA}	{NA}	{NA}	{NA}	{NA}	{NA}	{NA}	{NA}	{NA}
A00265	{Contig104:40886:42897:-}	{NA}	{NA}	{NA}	{NA}	{NA}	{NA}	{NA}	{NA}	{NA}	{NA}	{NA}	{NA}
A00266	{Contig104:43850:47755:+}	{NA}	{NA}	{NA}	{NA}	{NA}	{NA}	{NA}	{NA}	{NA}	{NA}	{NA}	{NA}
A00267	{Contig104:49857:52854:+}	{KIM78307.1; hypothetical protein PILCRDRAFT_75721 [Piloderma croceum F 1598]}	{NA}	{hir:HETIRDRAFT_313668; }	{NA}	{NA}	{NA}	{NA}	{NA}	{NA}	{NA}	{NA}	{NA}
A00268	{Contig104:58218:59641:-}	{NA}	{NA}	{NA}	{NA}	{NA}	{NA}	{NA}	{NA}	{NA}	{NA}	{NA}	{NA}
A00269	{Contig104:60053:61636:+}	{NA}	{NA}	{NA}	{NA}	{NA}	{NA}	{NA}	{NA}	{NA}	{NA}	{NA}	{NA}
A00270	{Contig104:62652:67519:-}	{XP_009549684.1; cytochrome P450 monooxygenase 25 [Heterobasidion irregulare TC 32-1]}	{NA}	{hir:HETIRDRAFT_67496; }	{NA}	{NA}	{GO:0055114; oxidation-reduction process; biological_process GO:0005506; iron ion binding; molecular_function GO:0020037; heme binding; molecular_function GO:0016705; oxidoreductase activity, acting on paired donors, with incorporation or reduction of molecular oxygen; molecular_function}	{NA}	{NA}	{Hetan1.estExt_Genewise1Plus.C_120626; E-classP450,groupI P450_Ha089 http://p450.riceblast.snu.ac.kr/class.php?a=dv_sequence&id=21967&spe_id=54342&ref_id=60815}	{NA}	{NA}	{PF00067:Cytochrome P450}
A00271	{Contig104:68848:69859:-}	{XP_009549684.1; cytochrome P450 monooxygenase 25 [Heterobasidion irregulare TC 32-1]}	{NA}	{hir:HETIRDRAFT_67496; }	{NA}	{NA}	{GO:0016705; oxidoreductase activity, acting on paired donors, with incorporation or reduction of molecular oxygen; molecular_function GO:0020037; heme binding; molecular_function GO:0005506; iron ion binding; molecular_function GO:0055114; oxidation-reduction process; biological_process}	{NA}	{NA}	{Hanno_03089; E-classP450,groupI P450_Ha0223 http://p450.riceblast.snu.ac.kr/class.php?a=dv_sequence&id=47246&spe_id=394657&ref_id=61877}	{NA}	{NA}	{PF00067:Cytochrome P450}
A00272	{Contig104:71611:79898:-}	{KZV71469.1; HECT-domain-containing protein [Peniophora sp. CONT]}	{Q92462; E3 ubiquitin-protein ligase pub1 }	{hir:HETIRDRAFT_480993; K10591 NEDD4, RSP5 E3 ubiquitin-protein ligase NEDD4 2.3.2.26 Environmental Information Processing; Signal transduction; MAPK signaling pathway - yeast [PATH:ko04011] Genetic Information Processing; Folding, sorting and degradation; Ubiquitin mediated proteolysis [PATH:ko04120] Cellular Processes; Transport and catabolism; Endocytosis [PATH:ko04144] Cellular Processes; Cel…	{SPAC11G7.02; KOG0940 Ubiquitin protein ligase RSP5/NEDD4 O Posttranslational modification, protein turnover, chaperones ;}	{gnl|TC-DB|P46934; 8.A.30.1.2 E3 ubiquitin-protein ligase NEDD4 OS=Homo sapiens GN=NEDD4 PE=1 SV=4}	{GO:0004842; ubiquitin-protein ligase activity; molecular_function GO:0003676; nucleic acid binding; molecular_function GO:0005515; protein binding; molecular_function}	{NA}	{NA}	{NA}	{NA}	{NA}	{PF00397:WW domain PF00632:HECT-domain (ubiquitin-transferase) PF00168:C2 domain PF03184:DDE superfamily endonuclease}
A00273	{Contig104:80646:82823:+}	{XP_009548822.1; serine protease S53 [Heterobasidion irregulare TC 32-1]}	{Q70GH4; Tripeptidyl-peptidase sed3 }	{hir:HETIRDRAFT_64560; K01279 TPP1, CLN2 tripeptidyl-peptidase I 3.4.14.9 Cellular Processes; Transport and catabolism; Lysosome [PATH:ko04142]}	{NA}	{NA}	{GO:0004252; serine-type endopeptidase activity; molecular_function GO:0008236; serine-type peptidase activity; molecular_function GO:0006508; proteolysis; biological_process}	{NA}	{SED3_ASPFU; SED3 CAE46473.1 596 Neosartorya fumigata 330879 FUNCTION: Secreted tripeptidyl-peptidase which degrades proteins at acidic pHs and is involved in virulence.; CATALYTIC ACTIVITY: Release of an N-terminal tripeptide from a polypeptide.; COFACTOR: Binds 1 calcium ion per subunit (By similarity).; BIOPHYSICOCHEMICAL PROPERTIES: pH dependence: Optimum pH is about 6;; SUBCELLULAR LOCATION:…	{NA}	{YES}	{NA}	{PF00082:Subtilase family PF09286:Pro-kumamolisin, activation domain }
A00274	{Contig104:88999:90375:+}	{NA}	{NA}	{NA}	{NA}	{NA}	{NA}	{NA}	{NA}	{NA}	{NA}	{NA}	{NA}
A00275	{Contig104:92192:95087:+}	{NA}	{NA}	{NA}	{NA}	{NA}	{GO:0046872; metal ion binding; molecular_function}	{NA}	{NA}	{NA}	{NA}	{NA}	{PF00096:Zinc finger, C2H2 type}
A00276	{Contig104:96142:97973:-}	{XP_009548922.1; hypothetical protein HETIRDRAFT_419847 [Heterobasidion irregulare TC 32-1]}	{NA}	{hir:HETIRDRAFT_419847; }	{NA}	{NA}	{GO:0055114; oxidation-reduction process; biological_process GO:0050660; flavin adenine dinucleotide binding; molecular_function GO:0008762; UDP-N-acetylmuramate dehydrogenase activity; molecular_function GO:0016491; oxidoreductase activity; molecular_function}	{NA}	{NA}	{NA}	{NA}	{NA}	{PF08031:Berberine and berberine like PF01565:FAD binding domain }
A00277	{Contig104:98418:99133:+}	{OAX35937.1; ankyrin [Rhizopogon vinicolor AM-OR11-026]}	{Q9HYV6; Putative ankyrin repeat protein PA3287 }	{hir:HETIRDRAFT_422205; }	{NA}	{NA}	{GO:0005515; protein binding; molecular_function}	{NA}	{NA}	{NA}	{NA}	{NA}	{PF13606:Ankyrin repeat PF00023:Ankyrin repeat}
A00278	{Contig104:99382:100068:-}	{NA}	{NA}	{NA}	{NA}	{NA}	{NA}	{NA}	{NA}	{NA}	{NA}	{NA}	{NA}
A00279	{Contig104:100720:102135:+}	{NA}	{NA}	{NA}	{NA}	{NA}	{NA}	{NA}	{NA}	{NA}	{NA}	{NA}	{NA}
A00280	{Contig104:104525:105661:-}	{KZS87289.1; hypothetical protein SISNIDRAFT_476278 [Sistotremastrum niveocremeum HHB9708]}	{NA}	{fme:FOMMEDRAFT_93335; }	{NA}	{NA}	{GO:0046872; metal ion binding; molecular_function}	{NA}	{NA}	{NA}	{NA}	{NA}	{PF00096:Zinc finger, C2H2 type}
A00281	{Contig104:108441:110528:+}	{NA}	{NA}	{NA}	{NA}	{NA}	{GO:0008270; zinc ion binding; molecular_function GO:0003676; nucleic acid binding; molecular_function}	{NA}	{NA}	{NA}	{NA}	{NA}	{PF00098:Zinc knuckle}
A00282	{Contig104:112312:113675:+}	{ESK81428.1; hypothetical protein Moror_9656 [Moniliophthora roreri MCA 2997]}	{NA}	{mrr:Moror_9656; }	{NA}	{NA}	{GO:0015074; DNA integration; biological_process}	{NA}	{NA}	{NA}	{NA}	{NA}	{PF00665:Integrase core domain}
A00283	{Contig104:114421:117918:-}	{BAF74362.1; pro-pol protein, partial [Lentinula edodes]}	{NA}	{tvs:TRAVEDRAFT_86253; }	{NA}	{NA}	{GO:0015074; DNA integration; biological_process GO:0003964; RNA-directed DNA polymerase activity; molecular_function GO:0006278; RNA-dependent DNA replication; biological_process GO:0003723; RNA binding; molecular_function}	{NA}	{NA}	{NA}	{NA}	{NA}	{PF00665:Integrase core domain PF00078:Reverse transcriptase (RNA-dependent DNA polymerase)}
A00284	{Contig104:118293:120216:-}	{XP_007371732.1; hypothetical protein DICSQDRAFT_73613, partial [Dichomitus squalens LYAD-421 SS1]}	{NA}	{dsq:DICSQDRAFT_73613; }	{NA}	{NA}	{GO:0003676; nucleic acid binding; molecular_function GO:0008270; zinc ion binding; molecular_function}	{NA}	{NA}	{NA}	{NA}	{NA}	{PF00098:Zinc knuckle}
A00285	{Contig104:121666:123097:+}	{NA}	{NA}	{NA}	{NA}	{NA}	{NA}	{NA}	{NA}	{NA}	{NA}	{NA}	{NA}
A00286	{Contig104:123604:124512:+}	{XP_009544945.1; hypothetical protein HETIRDRAFT_108848 [Heterobasidion irregulare TC 32-1]}	{NA}	{hir:HETIRDRAFT_108848; }	{NA}	{NA}	{NA}	{NA}	{NA}	{NA}	{NA}	{NA}	{NA}
A00287	{Contig104:124932:128462:+}	{PPR06680.1; hypothetical protein CVT24_012975 [Panaeolus cyanescens]}	{NA}	{mrr:Moror_11271; }	{NA}	{NA}	{GO:0003677; DNA binding; molecular_function GO:0015074; DNA integration; biological_process}	{NA}	{NA}	{NA}	{NA}	{NA}	{PF02899:Phage integrase, N-terminal SAM-like domain}
A00288	{Contig104:129358:129864:+}	{NA}	{NA}	{NA}	{NA}	{NA}	{NA}	{NA}	{NA}	{NA}	{NA}	{NA}	{NA}
A00289	{Contig104:130529:136197:-}	{KDQ51800.1; glycosyltransferase family 15 protein [Jaapia argillacea MUCL 33604]}	{P46592; Glycolipid 2-alpha-mannosyltransferase 2 }	{hir:HETIRDRAFT_125840; K10967 KTR1_3 alpha 1,2-mannosyltransferase 2.4.1.- Metabolism; Glycan biosynthesis and metabolism; Other types of O-glycan biosynthesis [PATH:ko00514]}	{YDR483w; KOG4472 Glycolipid 2-alpha-mannosyltransferase (alpha-1,2-mannosyltransferase) G Carbohydrate transport and metabolism ;}	{NA}	{GO:0006486; protein glycosylation; biological_process GO:0000030; mannosyltransferase activity; molecular_function GO:0016020; membrane; cellular_component}	{PHI:3453; Q5KM27 ktr3 5207 Cryptococcus neoformans Cryptococcosis Mus musculus (related: house mouse) Protein O-mannosylation gene mutation: characterised; gene complementation reduced virulence}	{Q5AJC8_CANAL; MNT2 EAL02825.1 461 Candida albicans 5476 CAUTION: The sequence shown here is derived from an EMBL/GenBank/DDBJ whole genome shotgun (WGS) entry which is preliminary data. 15123810 XP_721621.1, XM_716528.1, XP_721740.1, XM_716647.1 {ID:PF01793; Description: Glyco_transf_15} Isolated from a wide variety of substrates including humans animals invasive candidal disease invasive candid…	{NA}	{NA}	{CCA77793.1_; GT15 glycolipid 2-伪-mannosyltransferase (EC 2.4.1.131); GDP-Man: 伪-1,2-mannosyltransferase (EC 2.4.1.-). -}	{PF01793:Glycolipid 2-alpha-mannosyltransferase}
A00290	{Contig104:136468:142458:-}	{XP_007310534.1; seven-hairpin glycosidase [Stereum hirsutum FP-91666 SS1]}	{NA}	{shs:STEHIDRAFT_125951; K01230 MAN1 mannosyl-oligosaccharide alpha-1,2-mannosidase 3.2.1.113 Metabolism; Glycan biosynthesis and metabolism; N-Glycan biosynthesis [PATH:ko00510] Metabolism; Glycan biosynthesis and metabolism; Various types of N-glycan biosynthesis [PATH:ko00513] Metabolism; Global and overview maps; Metabolic pathways [PATH:ko01100] Genetic Information Processing; Folding, sortin…	{NA}	{NA}	{GO:0016020; membrane; cellular_component GO:0004571; mannosyl-oligosaccharide 1,2-alpha-mannosidase activity; molecular_function GO:0005509; calcium ion binding; molecular_function}	{NA}	{NA}	{NA}	{NA}	{NA}	{PF01532:Glycosyl hydrolase family 47}
A00291	{Contig104:144152:145833:-}	{OCH85871.1; glycosyltransferase family 15 protein [Obba rivulosa]}	{P46592; Glycolipid 2-alpha-mannosyltransferase 2 }	{hir:HETIRDRAFT_125840; K10967 KTR1_3 alpha 1,2-mannosyltransferase 2.4.1.- Metabolism; Glycan biosynthesis and metabolism; Other types of O-glycan biosynthesis [PATH:ko00514]}	{SPBC19C7.12c; KOG4472 Glycolipid 2-alpha-mannosyltransferase (alpha-1,2-mannosyltransferase) G Carbohydrate transport and metabolism ;}	{NA}	{GO:0006486; protein glycosylation; biological_process GO:0000030; mannosyltransferase activity; molecular_function GO:0016020; membrane; cellular_component}	{PHI:3453; Q5KM27 ktr3 5207 Cryptococcus neoformans Cryptococcosis Mus musculus (related: house mouse) Protein O-mannosylation gene mutation: characterised; gene complementation reduced virulence}	{Q5AJC8_CANAL; MNT2 EAL02825.1 461 Candida albicans 5476 CAUTION: The sequence shown here is derived from an EMBL/GenBank/DDBJ whole genome shotgun (WGS) entry which is preliminary data. 15123810 XP_721621.1, XM_716528.1, XP_721740.1, XM_716647.1 {ID:PF01793; Description: Glyco_transf_15} Isolated from a wide variety of substrates including humans animals invasive candidal disease invasive candid…	{NA}	{NA}	{CCA73940.1_; GT15 glycolipid 2-伪-mannosyltransferase (EC 2.4.1.131); GDP-Man: 伪-1,2-mannosyltransferase (EC 2.4.1.-). -}	{PF01793:Glycolipid 2-alpha-mannosyltransferase}
A00292	{Contig104:146265:152134:-}	{XP_009551685.1; hypothetical protein HETIRDRAFT_389859 [Heterobasidion irregulare TC 32-1]}	{NA}	{hir:HETIRDRAFT_389859; }	{NA}	{NA}	{GO:0005515; protein binding; molecular_function}	{NA}	{NA}	{NA}	{NA}	{NA}	{PF02985:HEAT repeat}
A00293	{Contig104:158184:159831:+}	{NA}	{NA}	{NA}	{NA}	{NA}	{GO:0008270; zinc ion binding; molecular_function GO:0003676; nucleic acid binding; molecular_function}	{NA}	{NA}	{NA}	{NA}	{NA}	{PF00098:Zinc knuckle}
A00294	{Contig104:160015:162120:+}	{SJL07261.1; uncharacterized protein ARMOST_10604 [Armillaria ostoyae]}	{NA}	{mrr:Moror_2377; }	{NA}	{NA}	{GO:0003964; RNA-directed DNA polymerase activity; molecular_function GO:0006278; RNA-dependent DNA replication; biological_process GO:0003723; RNA binding; molecular_function}	{NA}	{NA}	{NA}	{NA}	{NA}	{PF00078:Reverse transcriptase (RNA-dependent DNA polymerase)}
A00295	{Contig104:162236:163492:+}	{ESK85265.1; retrotransposon nucleocapsid protein [Moniliophthora roreri MCA 2997]}	{NA}	{mrr:Moror_4032; }	{NA}	{NA}	{GO:0015074; DNA integration; biological_process}	{NA}	{NA}	{NA}	{NA}	{NA}	{PF00665:Integrase core domain}
A00296	{Contig104:163546:166714:+}	{NA}	{NA}	{NA}	{NA}	{NA}	{NA}	{NA}	{NA}	{NA}	{NA}	{NA}	{NA}
A00297	{Contig104:167602:172078:-}	{CDO76211.1; hypothetical protein BN946_scf184602.g1, partial [Trametes cinnabarina]}	{NA}	{NA}	{NA}	{NA}	{GO:0003676; nucleic acid binding; molecular_function GO:0015074; DNA integration; biological_process GO:0008270; zinc ion binding; molecular_function}	{NA}	{NA}	{NA}	{NA}	{NA}	{PF00665:Integrase core domain PF00098:Zinc knuckle}
A00298	{Contig104:173697:174353:+}	{PCH36745.1; hypothetical protein WOLCODRAFT_37760, partial [Wolfiporia cocos MD-104 SS10]}	{NA}	{NA}	{NA}	{NA}	{NA}	{NA}	{NA}	{NA}	{NA}	{NA}	{NA}
A00299	{Contig104:175750:178185:+}	{CDO72200.1; hypothetical protein BN946_scf184970.g52 [Trametes cinnabarina]}	{NA}	{tvs:TRAVEDRAFT_86253; }	{NA}	{NA}	{GO:0006278; RNA-dependent DNA replication; biological_process GO:0003723; RNA binding; molecular_function GO:0004190; aspartic-type endopeptidase activity; molecular_function GO:0006508; proteolysis; biological_process GO:0003964; RNA-directed DNA polymerase activity; molecular_function}	{NA}	{NA}	{NA}	{NA}	{NA}	{PF09668:Aspartyl protease PF00078:Reverse transcriptase (RNA-dependent DNA polymerase)}
A00300	{Contig104:190468:194499:-}	{OCH94796.1; hypothetical protein OBBRIDRAFT_746651, partial [Obba rivulosa]}	{NA}	{NA}	{NA}	{NA}	{GO:0043531; ADP binding; molecular_function GO:0005515; protein binding; molecular_function GO:0003723; RNA binding; molecular_function GO:0003724; RNA helicase activity; molecular_function GO:0005524; ATP binding; molecular_function}	{NA}	{NA}	{NA}	{NA}	{NA}	{PF13606:Ankyrin repeat PF00023:Ankyrin repeat PF00004:ATPase family associated with various cellular activities (AAA) PF00931:NB-ARC domain PF00910:RNA helicase}
A00301	{Contig104:196784:203701:-}	{EPS97486.1; hypothetical protein FOMPIDRAFT_148537 [Fomitopsis pinicola FP-58527 SS1]}	{NA}	{hir:HETIRDRAFT_244837; K09291 TPR, MLP1, MLP2 nucleoprotein TPR -- Genetic Information Processing; Translation; RNA transport [PATH:ko03013] Human Diseases; Cancers: Overview; Pathways in cancer [PATH:ko05200] Human Diseases; Cancers: Specific types; Thyroid cancer [PATH:ko05216]}	{NA}	{NA}	{GO:0005737; cytoplasm; cellular_component GO:0006606; protein import into nucleus; biological_process GO:0005643; nuclear pore; cellular_component GO:0016020; membrane; cellular_component}	{NA}	{NA}	{NA}	{NA}	{NA}	{PF07926:TPR/MLP1/MLP2-like protein PF06818:Fez1}
A00302	{Contig104:205546:206361:-}	{KIJ60351.1; hypothetical protein HYDPIDRAFT_177446 [Hydnomerulius pinastri MD-312]}	{P42769; Glutathione S-transferase PM239X14 }	{sla:SERLADRAFT_349111; K00799 GST, gst glutathione S-transferase 2.5.1.18 Metabolism; Metabolism of other amino acids; Glutathione metabolism [PATH:ko00480] Metabolism; Xenobiotics biodegradation and metabolism; Metabolism of xenobiotics by cytochrome P450 [PATH:ko00980] Metabolism; Xenobiotics biodegradation and metabolism; Drug metabolism - cytochrome P450 [PATH:ko00982] Metabolism; Xenobiotic…	{NA}	{NA}	{GO:0005515; protein binding; molecular_function}	{NA}	{NA}	{NA}	{NA}	{NA}	{PF13409:Glutathione S-transferase, N-terminal domain PF13417:Glutathione S-transferase, N-terminal domain PF02798:Glutathione S-transferase, N-terminal domain}
A00303	{Contig104:207510:209773:-}	{NA}	{NA}	{NA}	{NA}	{NA}	{NA}	{NA}	{NA}	{NA}	{NA}	{NA}	{NA}
A00304	{Contig104:210838:212546:+}	{NA}	{NA}	{NA}	{NA}	{NA}	{NA}	{NA}	{NA}	{NA}	{NA}	{NA}	{NA}
A00305	{Contig104:216932:217927:-}	{KIK09045.1; hypothetical protein K443DRAFT_672084 [Laccaria amethystina LaAM-08-1]}	{NA}	{lbc:LACBIDRAFT_319040; }	{NA}	{NA}	{GO:0019079; viral genome replication; biological_process GO:0030337; DNA polymerase processivity factor activity; molecular_function}	{NA}	{NA}	{NA}	{NA}	{NA}	{PF03325:Herpesvirus polymerase accessory protein}
A00306	{Contig104:218817:221729:+}	{NA}	{NA}	{NA}	{NA}	{NA}	{NA}	{NA}	{NA}	{NA}	{NA}	{NA}	{NA}
A00307	{Contig104:224721:226711:+}	{NA}	{NA}	{NA}	{NA}	{NA}	{GO:0008270; zinc ion binding; molecular_function GO:0003676; nucleic acid binding; molecular_function}	{NA}	{NA}	{NA}	{NA}	{NA}	{PF00098:Zinc knuckle}
A00309	{Contig105:696:2817:+}	{XP_009550480.1; glycoside-pentoside-Hexuronide sucrose symporter [Heterobasidion irregulare TC 32-1]}	{NA}	{hir:HETIRDRAFT_37451; K15378 SLC45A1_2_4 solute carrier family 45, member 1/2/4 -- }	{NA}	{NA}	{NA}	{NA}	{NA}	{NA}	{NA}	{NA}	{NA}
A00310	{Contig105:3566:9568:-}	{XP_012179643.1; predicted protein [Fibroporia radiculosa]}	{O14059; Probable histidinol-phosphatase }	{hir:HETIRDRAFT_327332; K04486 E3.1.3.15B histidinol-phosphatase (PHP family) 3.1.3.15 Metabolism; Amino acid metabolism; Histidine metabolism [PATH:ko00340] Metabolism; Global and overview maps; Metabolic pathways [PATH:ko01100] Metabolism; Global and overview maps; Biosynthesis of secondary metabolites [PATH:ko01110] Metabolism; Global and overview maps; Biosynthesis of amino acids [PATH:ko0123…	{NA}	{NA}	{GO:0003824; NA}	{NA}	{NA}	{NA}	{NA}	{NA}	{PF02811:PHP domain}
A00311	{Contig105:11653:13511:-}	{XP_009550581.1; hypothetical protein HETIRDRAFT_479677 [Heterobasidion irregulare TC 32-1]}	{P87111; Probable electron transfer flavoprotein-ubiquinone oxidoreductase, mitochondrial }	{hir:HETIRDRAFT_479677; K00311 ETFDH electron-transferring-flavoprotein dehydrogenase 1.5.5.1 }	{SPAC20G8.04c; KOG2415 Electron transfer flavoprotein ubiquinone oxidoreductase C Energy production and conversion ;}	{NA}	{GO:0050660; flavin adenine dinucleotide binding; molecular_function GO:0055114; oxidation-reduction process; biological_process GO:0016117; carotenoid biosynthetic process; biological_process GO:0008033; tRNA processing; biological_process GO:0016705; oxidoreductase activity, acting on paired donors, with incorporation or reduction of molecular oxygen; molecular_function GO:0016491; oxidoreducta…	{PHI:7216; A0A0F6AZ29 STM14_1007 28901 Salmonella enterica Salmonellosis Mus musculus (related: house mouse) Putative dehydrogenase gene deletion: full reduced virulence}	{NA}	{NA}	{NA}	{NA}	{PF01134:Glucose inhibited division protein A PF05187:Electron transfer flavoprotein-ubiquinone oxidoreductase, 4Fe-4S PF07992:Pyridine nucleotide-disulphide oxidoreductase PF01266:FAD dependent oxidoreductase PF05834:Lycopene cyclase protein PF00070:Pyridine nucleotide-disulphide oxidoreductase}
A00312	{Contig105:13697:15182:+}	{XP_007379354.1; hypothetical protein PUNSTDRAFT_80797 [Punctularia strigosozonata HHB-11173 SS5]}	{NA}	{psq:PUNSTDRAFT_80797; }	{NA}	{NA}	{NA}	{NA}	{NA}	{NA}	{NA}	{NA}	{NA}
A00313	{Contig105:15303:17956:-}	{XP_009550869.1; hypothetical protein HETIRDRAFT_446302 [Heterobasidion irregulare TC 32-1]}	{NA}	{hir:HETIRDRAFT_446302; K02605 ORC3 origin recognition complex subunit 3 -- Cellular Processes; Cell growth and death; Cell cycle [PATH:ko04110] Cellular Processes; Cell growth and death; Cell cycle - yeast [PATH:ko04111] Cellular Processes; Cell growth and death; Meiosis - yeast [PATH:ko04113]}	{NA}	{NA}	{GO:0005664; nuclear origin of replication recognition complex; cellular_component GO:0006260; DNA replication; biological_process GO:0003677; DNA binding; molecular_function}	{NA}	{NA}	{NA}	{NA}	{NA}	{PF07034:Origin recognition complex (ORC) subunit 3 N-terminus}
A00314	{Contig105:19568:20433:+}	{XP_009550872.1; hypothetical protein HETIRDRAFT_147901 [Heterobasidion irregulare TC 32-1]}	{NA}	{hir:HETIRDRAFT_147901; }	{NA}	{NA}	{NA}	{NA}	{NA}	{NA}	{NA}	{NA}	{NA}
A00315	{Contig105:20993:22680:+}	{XP_009550875.1; hypothetical protein HETIRDRAFT_436258 [Heterobasidion irregulare TC 32-1]}	{NA}	{hir:HETIRDRAFT_436258; K14328 UPF3, RENT3 regulator of nonsense transcripts 3 -- Genetic Information Processing; Translation; RNA transport [PATH:ko03013] Genetic Information Processing; Translation; mRNA surveillance pathway [PATH:ko03015]}	{NA}	{NA}	{NA}	{NA}	{NA}	{NA}	{NA}	{NA}	{NA}
A00316	{Contig105:23780:27343:-}	{XP_020133882.1; multidrug resistance protein [Diplodia corticola]}	{O94528; Caffeine resistance protein 5 }	{npa:UCRNP2_1966; K08158 MDR1, FLR1, CAF5 MFS transporter, DHA1 family, multidrug resistance protein -- }	{SPBC609.04; KOG0255 Synaptic vesicle transporter SVOP and related transporters (major facilitator superfamily) R General function prediction only ;}	{gnl|TC-DB|O94528; 2.A.1.2.35 Caffeine resistance protein 5 - Schizosaccharomyces pombe (Fission yeast).}	{GO:0016021; integral to membrane; cellular_component GO:0030133; transport vesicle; cellular_component GO:0031083; BLOC-1 complex; cellular_component GO:0006810; transport; biological_process GO:0016020; membrane; cellular_component GO:0055085; transmembrane transport; biological_process GO:0005215; NA}	{PHI:26; P28873 CaMDR1 5476 Candida albicans Candidiasis Mus musculus (related: house mouse) Fungal efflux pump gene disruption reduced virulence}	{Q5ABU7_CANAL; MDR1 ABI54464.1 564 Candida albicans 5476 Unknown 15123810 XP_719165.1, XM_714072.1, XP_719279.1, XM_714186.1 {ID:PF07690; Description: MFS_1} Isolated from a wide variety of substrates including humans animals invasive candidal disease invasive candidal disease {ID:0005887; Method: IDA:CGD; Description: C:integral to plasma membrane} {ID:0015244; Method: IDA:CGD; Description: F:fl…	{NA}	{NA}	{NA}	{PF07690:Major Facilitator Superfamily PF03137:Organic Anion Transporter Polypeptide (OATP) family PF14942:Organelle biogenesis, Muted-like protein}
A00317	{Contig105:28421:30446:-}	{XP_009550923.1; hypothetical protein HETIRDRAFT_147880 [Heterobasidion irregulare TC 32-1]}	{Q9Y899; Calcium/calmodulin-dependent protein kinase cmkB }	{hir:HETIRDRAFT_147880; K08794 CAMK1 calcium/calmodulin-dependent protein kinase I 2.7.11.17 Organismal Systems; Endocrine system; Oxytocin signaling pathway [PATH:ko04921] Organismal Systems; Endocrine system; Aldosterone synthesis and secretion [PATH:ko04925]}	{SPACUNK12.02c; KOG0032 Ca2+/calmodulin-dependent protein kinase, EF-Hand protein superfamily T Signal transduction mechanisms ;}	{NA}	{GO:0009103; lipopolysaccharide biosynthetic process; biological_process GO:0004672; protein kinase activity; molecular_function GO:0005524; ATP binding; molecular_function GO:0016773; phosphotransferase activity, alcohol group as acceptor; molecular_function GO:0016020; membrane; cellular_component GO:0006468; protein phosphorylation; biological_process}	{PHI:1083__PHI:2272; NA}	{A9Z1V6_PHAND; CPKB ABD59787.1 394 Phaeosphaeria nodorum 13684 Unknown Unknown Unknown {ID:PF00069; Description: Pkinase} Multiple genera of Poaceae and Blysmus compressus (Cyperaceae) herb Glume blotch of wheat and other grasses Glume Blotch {ID:0005524; Method: IEA:UniProtKB-KW; Description: F:ATP binding} {ID:0004674; Method: IEA:InterPro; Description: F:protein serine/threonine kinase activit…	{NA}	{NA}	{NA}	{PF00069:Protein kinase domain PF07714:Protein tyrosine kinase PF06293:Lipopolysaccharide kinase (Kdo/WaaP) family}
A00318	{Contig105:32419:34362:+}	{NA}	{NA}	{NA}	{NA}	{NA}	{GO:0015074; DNA integration; biological_process}	{NA}	{NA}	{NA}	{NA}	{NA}	{PF00665:Integrase core domain}
A00319	{Contig105:34502:36475:+}	{SJK98990.1; uncharacterized protein ARMOST_02271 [Armillaria ostoyae]}	{NA}	{NA}	{NA}	{NA}	{NA}	{NA}	{NA}	{NA}	{NA}	{NA}	{NA}
A00320	{Contig105:42346:44682:+}	{XP_007303663.1; hypothetical protein STEHIDRAFT_130791 [Stereum hirsutum FP-91666 SS1]}	{NA}	{shs:STEHIDRAFT_130791; }	{NA}	{NA}	{NA}	{NA}	{NA}	{NA}	{NA}	{NA}	{NA}
A00321	{Contig105:48327:48707:+}	{NA}	{NA}	{NA}	{NA}	{NA}	{NA}	{NA}	{NA}	{NA}	{NA}	{NA}	{NA}
A00322	{Contig105:49648:52187:-}	{NA}	{NA}	{NA}	{NA}	{NA}	{NA}	{NA}	{NA}	{NA}	{NA}	{NA}	{NA}
A00323	{Contig105:52621:55973:-}	{NA}	{NA}	{NA}	{NA}	{NA}	{NA}	{NA}	{NA}	{NA}	{NA}	{NA}	{NA}
A00324	{Contig105:63360:67956:-}	{KTB34577.1; hypothetical protein WG66_12844 [Moniliophthora roreri]}	{NA}	{mrr:Moror_7616; }	{NA}	{NA}	{GO:0015074; DNA integration; biological_process GO:0003964; RNA-directed DNA polymerase activity; molecular_function GO:0006278; RNA-dependent DNA replication; biological_process GO:0003723; RNA binding; molecular_function}	{NA}	{NA}	{NA}	{NA}	{NA}	{PF00665:Integrase core domain PF00078:Reverse transcriptase (RNA-dependent DNA polymerase)}
A00325	{Contig105:68055:69507:-}	{NA}	{NA}	{NA}	{NA}	{NA}	{GO:0008270; zinc ion binding; molecular_function GO:0003676; nucleic acid binding; molecular_function}	{NA}	{NA}	{NA}	{NA}	{NA}	{PF00098:Zinc knuckle}
A00326	{Contig105:70135:75135:-}	{ESK85835.1; hypothetical protein Moror_2377 [Moniliophthora roreri MCA 2997]}	{NA}	{mrr:Moror_2377; }	{NA}	{NA}	{GO:0006278; RNA-dependent DNA replication; biological_process GO:0003723; RNA binding; molecular_function GO:0008270; zinc ion binding; molecular_function GO:0003676; nucleic acid binding; molecular_function GO:0015074; DNA integration; biological_process GO:0003964; RNA-directed DNA polymerase activity; molecular_function}	{NA}	{NA}	{NA}	{NA}	{NA}	{PF00098:Zinc knuckle PF00078:Reverse transcriptase (RNA-dependent DNA polymerase) PF00665:Integrase core domain}
A00327	{Contig105:75176:78635:-}	{NA}	{NA}	{NA}	{NA}	{NA}	{GO:0003676; nucleic acid binding; molecular_function GO:0008270; zinc ion binding; molecular_function}	{NA}	{NA}	{NA}	{NA}	{NA}	{PF00098:Zinc knuckle}
A00328	{Contig105:79427:80035:-}	{XP_009552737.1; hypothetical protein HETIRDRAFT_243116, partial [Heterobasidion irregulare TC 32-1]}	{NA}	{hir:HETIRDRAFT_243116; }	{NA}	{NA}	{NA}	{NA}	{NA}	{NA}	{NA}	{NA}	{NA}
A00329	{Contig105:82792:83364:+}	{NA}	{NA}	{NA}	{NA}	{NA}	{NA}	{NA}	{NA}	{NA}	{NA}	{NA}	{NA}
A00330	{Contig105:85701:87359:+}	{NA}	{NA}	{NA}	{NA}	{NA}	{GO:0003676; nucleic acid binding; molecular_function GO:0008270; zinc ion binding; molecular_function}	{NA}	{NA}	{NA}	{NA}	{NA}	{PF00098:Zinc knuckle}
A00331	{Contig105:87419:91095:+}	{KTB30779.1; hypothetical protein WG66_16643 [Moniliophthora roreri]}	{NA}	{mrr:Moror_7636; }	{NA}	{NA}	{GO:0003723; RNA binding; molecular_function GO:0006278; RNA-dependent DNA replication; biological_process GO:0003964; RNA-directed DNA polymerase activity; molecular_function GO:0015074; DNA integration; biological_process}	{NA}	{NA}	{NA}	{NA}	{NA}	{PF00078:Reverse transcriptase (RNA-dependent DNA polymerase) PF00665:Integrase core domain}
A00332	{Contig105:91300:92319:+}	{NA}	{NA}	{NA}	{NA}	{NA}	{NA}	{NA}	{NA}	{NA}	{NA}	{NA}	{NA}
A00333	{Contig105:93367:95649:+}	{SJL19064.1; uncharacterized protein ARMOST_22671 [Armillaria ostoyae]}	{NA}	{tvs:TRAVEDRAFT_86253; }	{NA}	{NA}	{GO:0003723; RNA binding; molecular_function GO:0006278; RNA-dependent DNA replication; biological_process GO:0003964; RNA-directed DNA polymerase activity; molecular_function GO:0015074; DNA integration; biological_process}	{NA}	{NA}	{NA}	{NA}	{NA}	{PF00078:Reverse transcriptase (RNA-dependent DNA polymerase) PF00665:Integrase core domain}
A00334	{Contig105:95761:96378:+}	{OBZ72597.1; Heterochromatin protein 1 [Grifola frondosa]}	{NA}	{mpr:MPER_13145; }	{NA}	{NA}	{NA}	{NA}	{NA}	{NA}	{NA}	{NA}	{NA}
A00335	{Contig105:96430:97643:+}	{NA}	{NA}	{NA}	{NA}	{NA}	{NA}	{NA}	{NA}	{NA}	{NA}	{NA}	{NA}
A00336	{Contig105:98638:102482:+}	{CDO76881.1; hypothetical protein BN946_scf184903.g2 [Trametes cinnabarina]}	{NA}	{NA}	{NA}	{NA}	{GO:0015074; DNA integration; biological_process GO:0003676; nucleic acid binding; molecular_function GO:0008270; zinc ion binding; molecular_function}	{NA}	{NA}	{NA}	{NA}	{NA}	{PF00098:Zinc knuckle PF00665:Integrase core domain}
A00337	{Contig105:102537:103535:+}	{XP_007370952.1; hypothetical protein DICSQDRAFT_71809 [Dichomitus squalens LYAD-421 SS1]}	{NA}	{dsq:DICSQDRAFT_71809; }	{NA}	{NA}	{NA}	{NA}	{NA}	{NA}	{NA}	{NA}	{NA}
A00338	{Contig105:105238:106287:-}	{XP_008035527.1; DNA/RNA polymerase, partial [Trametes versicolor FP-101664 SS1]}	{NA}	{tvs:TRAVEDRAFT_86253; }	{NA}	{NA}	{GO:0003964; RNA-directed DNA polymerase activity; molecular_function GO:0006278; RNA-dependent DNA replication; biological_process GO:0003723; RNA binding; molecular_function}	{NA}	{NA}	{NA}	{NA}	{NA}	{PF00078:Reverse transcriptase (RNA-dependent DNA polymerase)}
A00339	{Contig105:107363:110036:-}	{NA}	{NA}	{NA}	{NA}	{NA}	{NA}	{NA}	{NA}	{NA}	{NA}	{NA}	{NA}
A00340	{Contig105:111418:112058:-}	{NA}	{NA}	{NA}	{NA}	{NA}	{NA}	{NA}	{NA}	{NA}	{NA}	{NA}	{NA}
A00341	{Contig105:112480:114054:+}	{NA}	{NA}	{NA}	{NA}	{NA}	{GO:0008168; methyltransferase activity; molecular_function GO:0003779; actin binding; molecular_function GO:0007010; cytoskeleton organization; biological_process}	{NA}	{NA}	{NA}	{NA}	{NA}	{PF01795:MraW methylase family PF01213:Adenylate cyclase associated (CAP) N terminal}
A00342	{Contig105:115158:117576:-}	{ESK81329.1; reverse transcriptase-rnase h-integrase [Moniliophthora roreri MCA 2997]}	{NA}	{mrr:Moror_11258; }	{NA}	{NA}	{GO:0015074; DNA integration; biological_process}	{NA}	{NA}	{NA}	{NA}	{NA}	{PF00665:Integrase core domain}
A00343	{Contig105:117760:119859:-}	{CDO72200.1; hypothetical protein BN946_scf184970.g52 [Trametes cinnabarina]}	{NA}	{mrr:Moror_7616; }	{NA}	{NA}	{GO:0006508; proteolysis; biological_process GO:0003964; RNA-directed DNA polymerase activity; molecular_function GO:0006278; RNA-dependent DNA replication; biological_process GO:0003723; RNA binding; molecular_function GO:0004190; aspartic-type endopeptidase activity; molecular_function}	{NA}	{NA}	{NA}	{NA}	{NA}	{PF00078:Reverse transcriptase (RNA-dependent DNA polymerase) PF09668:Aspartyl protease}
A00344	{Contig105:120246:121796:-}	{NA}	{NA}	{NA}	{NA}	{NA}	{NA}	{NA}	{NA}	{NA}	{NA}	{NA}	{NA}
A00345	{Contig105:124777:127706:+}	{KDQ49414.1; hypothetical protein JAAARDRAFT_200895 [Jaapia argillacea MUCL 33604]}	{NA}	{cci:CC1G_02772; }	{NA}	{NA}	{NA}	{NA}	{NA}	{NA}	{NA}	{NA}	{NA}
A00346	{Contig105:128829:129359:-}	{NA}	{NA}	{NA}	{NA}	{NA}	{NA}	{NA}	{NA}	{NA}	{NA}	{NA}	{NA}
A00347	{Contig105:129821:130510:-}	{NA}	{NA}	{NA}	{NA}	{NA}	{NA}	{NA}	{NA}	{NA}	{NA}	{NA}	{NA}
A00348	{Contig105:131240:132426:-}	{NA}	{NA}	{NA}	{NA}	{NA}	{NA}	{NA}	{NA}	{NA}	{NA}	{NA}	{NA}
A00349	{Contig105:132649:133908:-}	{ESK95482.1; reverse transcriptase-rnase h-integrase [Moniliophthora roreri]}	{NA}	{mrr:Moror_12737; }	{NA}	{NA}	{GO:0015074; DNA integration; biological_process}	{NA}	{NA}	{NA}	{NA}	{NA}	{PF00665:Integrase core domain}
A00350	{Contig105:133963:135939:-}	{CDO72200.1; hypothetical protein BN946_scf184970.g52 [Trametes cinnabarina]}	{NA}	{sla:SERLADRAFT_433232; }	{NA}	{NA}	{GO:0004190; aspartic-type endopeptidase activity; molecular_function GO:0003723; RNA binding; molecular_function GO:0006278; RNA-dependent DNA replication; biological_process GO:0003964; RNA-directed DNA polymerase activity; molecular_function GO:0006508; proteolysis; biological_process}	{NA}	{NA}	{NA}	{NA}	{NA}	{PF00078:Reverse transcriptase (RNA-dependent DNA polymerase) PF09668:Aspartyl protease}
A00351	{Contig105:150106:151351:+}	{NA}	{NA}	{NA}	{NA}	{NA}	{NA}	{NA}	{NA}	{NA}	{NA}	{NA}	{NA}
A00352	{Contig105:152275:153477:-}	{NA}	{NA}	{NA}	{NA}	{NA}	{NA}	{NA}	{NA}	{NA}	{NA}	{NA}	{NA}
A00353	{Contig105:159019:160371:-}	{NA}	{NA}	{NA}	{NA}	{NA}	{GO:0005515; protein binding; molecular_function}	{NA}	{NA}	{NA}	{NA}	{NA}	{PF00646:F-box domain}
A00354	{Contig105:164242:167984:-}	{NA}	{NA}	{NA}	{NA}	{NA}	{NA}	{NA}	{NA}	{NA}	{NA}	{NA}	{NA}
A00355	{Contig105:168035:169289:-}	{NA}	{NA}	{NA}	{NA}	{NA}	{GO:0015074; DNA integration; biological_process}	{NA}	{NA}	{NA}	{NA}	{NA}	{PF00665:Integrase core domain}
A00356	{Contig105:169811:170692:+}	{NA}	{NA}	{NA}	{NA}	{NA}	{NA}	{NA}	{NA}	{NA}	{NA}	{NA}	{NA}
A00357	{Contig105:175115:175351:+}	{NA}	{NA}	{NA}	{NA}	{NA}	{NA}	{NA}	{NA}	{NA}	{NA}	{NA}	{NA}
A00358	{Contig105:188693:189950:-}	{NA}	{NA}	{NA}	{NA}	{NA}	{NA}	{NA}	{NA}	{NA}	{NA}	{NA}	{NA}
A00359	{Contig105:190422:193489:-}	{CDO72200.1; hypothetical protein BN946_scf184970.g52 [Trametes cinnabarina]}	{NA}	{mrr:Moror_2377; }	{NA}	{NA}	{GO:0003964; RNA-directed DNA polymerase activity; molecular_function GO:0006813; potassium ion transport; biological_process GO:0015074; DNA integration; biological_process GO:0016020; membrane; cellular_component GO:0003723; RNA binding; molecular_function GO:0006278; RNA-dependent DNA replication; biological_process GO:0015269; calcium-activated potassium channel activity; molecular_function}	{NA}	{NA}	{NA}	{NA}	{NA}	{PF03493:Calcium-activated BK potassium channel alpha subunit PF00665:Integrase core domain PF00078:Reverse transcriptase (RNA-dependent DNA polymerase)}
A00360	{Contig105:193549:194928:-}	{NA}	{NA}	{NA}	{NA}	{NA}	{GO:0003676; nucleic acid binding; molecular_function GO:0008270; zinc ion binding; molecular_function}	{NA}	{NA}	{NA}	{NA}	{NA}	{PF00098:Zinc knuckle}
A00361	{Contig105:198571:202565:+}	{NA}	{NA}	{mrr:Moror_4032; }	{NA}	{NA}	{GO:0006278; RNA-dependent DNA replication; biological_process GO:0003723; RNA binding; molecular_function GO:0004190; aspartic-type endopeptidase activity; molecular_function GO:0006508; proteolysis; biological_process GO:0015074; DNA integration; biological_process GO:0003964; RNA-directed DNA polymerase activity; molecular_function}	{NA}	{NA}	{NA}	{NA}	{NA}	{PF00665:Integrase core domain PF00078:Reverse transcriptase (RNA-dependent DNA polymerase) PF09668:Aspartyl protease}
A00362	{Contig105:202612:203274:+}	{NA}	{NA}	{NA}	{NA}	{NA}	{NA}	{NA}	{NA}	{NA}	{NA}	{NA}	{NA}
A00363	{Contig105:203823:208287:+}	{PPQ96140.1; hypothetical protein CVT26_004775 [Gymnopilus dilepis]}	{NA}	{NA}	{NA}	{NA}	{GO:0019028; viral capsid; cellular_component GO:0046983; protein dimerization activity; molecular_function}	{NA}	{NA}	{NA}	{NA}	{NA}	{PF01141:Gag polyprotein, inner coat protein p12 PF05699:hAT family C-terminal dimerisation region}
A00364	{Contig105:210665:212310:-}	{NA}	{NA}	{NA}	{NA}	{NA}	{NA}	{NA}	{NA}	{NA}	{NA}	{NA}	{NA}
A00365	{Contig105:217745:218548:+}	{NA}	{NA}	{NA}	{NA}	{NA}	{GO:0046872; metal ion binding; molecular_function}	{NA}	{NA}	{NA}	{NA}	{NA}	{PF00096:Zinc finger, C2H2 type}
A00366	{Contig105:220508:221422:-}	{PSR74055.1; hypothetical protein PHLCEN_2v10160 [Phlebia centrifuga]}	{NA}	{abv:AGABI2DRAFT58655; }	{NA}	{NA}	{NA}	{NA}	{NA}	{NA}	{NA}	{NA}	{NA}
A00367	{Contig105:224661:225677:-}	{NA}	{NA}	{NA}	{NA}	{NA}	{NA}	{NA}	{NA}	{NA}	{NA}	{NA}	{NA}
A00368	{Contig106:538:1998:-}	{NA}	{NA}	{NA}	{NA}	{NA}	{GO:0003676; nucleic acid binding; molecular_function GO:0008270; zinc ion binding; molecular_function}	{NA}	{NA}	{NA}	{NA}	{NA}	{PF00098:Zinc knuckle}
A00369	{Contig106:3725:4633:-}	{NA}	{NA}	{NA}	{NA}	{NA}	{NA}	{NA}	{NA}	{NA}	{NA}	{NA}	{NA}
A00370	{Contig106:10071:11273:+}	{XP_007371732.1; hypothetical protein DICSQDRAFT_73613, partial [Dichomitus squalens LYAD-421 SS1]}	{NA}	{dsq:DICSQDRAFT_73613; }	{NA}	{NA}	{GO:0003676; nucleic acid binding; molecular_function GO:0008270; zinc ion binding; molecular_function}	{NA}	{NA}	{NA}	{NA}	{NA}	{PF00098:Zinc knuckle}
A00371	{Contig106:11708:15146:+}	{BAF74362.1; pro-pol protein, partial [Lentinula edodes]}	{NA}	{tvs:TRAVEDRAFT_86253; }	{NA}	{NA}	{GO:0003723; RNA binding; molecular_function GO:0006278; RNA-dependent DNA replication; biological_process GO:0016857; racemase and epimerase activity, acting on carbohydrates and derivatives; molecular_function GO:0003964; RNA-directed DNA polymerase activity; molecular_function GO:0019299; rhamnose metabolic process; biological_process GO:0015074; DNA integration; biological_process GO:0005737;…	{NA}	{NA}	{NA}	{NA}	{NA}	{PF00665:Integrase core domain PF05336:Domain of unknown function (DUF718) PF00078:Reverse transcriptase (RNA-dependent DNA polymerase)}
A00372	{Contig106:15883:16467:+}	{NA}	{NA}	{NA}	{NA}	{NA}	{NA}	{NA}	{NA}	{NA}	{NA}	{NA}	{NA}
A00373	{Contig106:17238:19822:+}	{PIL32326.1; hypothetical protein GSI_05572 [Ganoderma sinense ZZ0214-1]}	{NA}	{tvs:TRAVEDRAFT_86253; }	{NA}	{NA}	{GO:0015074; DNA integration; biological_process}	{NA}	{NA}	{NA}	{NA}	{NA}	{PF00665:Integrase core domain}
A00374	{Contig106:20203:20496:-}	{NA}	{NA}	{NA}	{NA}	{NA}	{NA}	{NA}	{NA}	{NA}	{NA}	{NA}	{NA}
A00375	{Contig106:20735:21094:-}	{NA}	{NA}	{NA}	{NA}	{NA}	{NA}	{NA}	{NA}	{NA}	{NA}	{NA}	{NA}
A00376	{Contig106:24011:25691:-}	{SJL11309.1; uncharacterized protein ARMOST_14712 [Armillaria ostoyae]}	{NA}	{mpr:MPER_13072; }	{NA}	{NA}	{GO:0003964; RNA-directed DNA polymerase activity; molecular_function GO:0003723; RNA binding; molecular_function GO:0006278; RNA-dependent DNA replication; biological_process}	{NA}	{NA}	{NA}	{NA}	{NA}	{PF00078:Reverse transcriptase (RNA-dependent DNA polymerase)}
A00377	{Contig106:25787:27462:-}	{NA}	{NA}	{NA}	{NA}	{NA}	{GO:0008270; zinc ion binding; molecular_function GO:0003676; nucleic acid binding; molecular_function}	{NA}	{NA}	{NA}	{NA}	{NA}	{PF00098:Zinc knuckle}
A00378	{Contig106:33888:34451:-}	{NA}	{NA}	{NA}	{NA}	{NA}	{NA}	{NA}	{NA}	{NA}	{NA}	{NA}	{NA}
A00379	{Contig106:43438:44535:-}	{NA}	{NA}	{NA}	{NA}	{NA}	{NA}	{NA}	{NA}	{NA}	{NA}	{NA}	{NA}
A00380	{Contig106:45856:46875:-}	{NA}	{NA}	{NA}	{NA}	{NA}	{NA}	{NA}	{NA}	{NA}	{NA}	{NA}	{NA}
A00381	{Contig106:46929:47471:-}	{XP_012176946.1; predicted protein [Fibroporia radiculosa]}	{NA}	{hir:HETIRDRAFT_243116; }	{NA}	{NA}	{NA}	{NA}	{NA}	{NA}	{NA}	{NA}	{NA}
A00382	{Contig106:52820:53587:+}	{KTB34396.1; hypothetical protein WG66_13030 [Moniliophthora roreri]}	{NA}	{abv:AGABI2DRAFT58655; }	{NA}	{NA}	{NA}	{NA}	{NA}	{NA}	{NA}	{NA}	{NA}
A00383	{Contig106:55209:56072:-}	{CDO74260.1; hypothetical protein BN946_scf184642.g5 [Trametes cinnabarina]}	{NA}	{mpr:MPER_13072; }	{NA}	{NA}	{NA}	{NA}	{NA}	{NA}	{NA}	{NA}	{NA}
A00384	{Contig106:56096:56491:-}	{PIL26835.1; hypothetical protein GSI_11099 [Ganoderma sinense ZZ0214-1]}	{NA}	{NA}	{NA}	{NA}	{GO:0003964; RNA-directed DNA polymerase activity; molecular_function GO:0006278; RNA-dependent DNA replication; biological_process GO:0003723; RNA binding; molecular_function}	{NA}	{NA}	{NA}	{NA}	{NA}	{PF00078:Reverse transcriptase (RNA-dependent DNA polymerase)}
A00385	{Contig106:57090:57809:-}	{NA}	{NA}	{NA}	{NA}	{NA}	{NA}	{NA}	{NA}	{NA}	{NA}	{NA}	{NA}
A00386	{Contig106:58405:62174:-}	{NA}	{NA}	{NA}	{NA}	{NA}	{NA}	{NA}	{NA}	{NA}	{NA}	{NA}	{NA}
A00387	{Contig106:63762:68090:-}	{OJT11574.1; Retrovirus-related Pol polyprotein from transposon TNT 1-94, partial [Trametes pubescens]}	{NA}	{NA}	{NA}	{NA}	{GO:0008270; zinc ion binding; molecular_function GO:0003676; nucleic acid binding; molecular_function GO:0015074; DNA integration; biological_process}	{NA}	{NA}	{NA}	{NA}	{NA}	{PF00665:Integrase core domain PF00098:Zinc knuckle PF06467:MYM-type Zinc finger with FCS sequence motif}
A00388	{Contig106:71732:73642:+}	{NA}	{NA}	{NA}	{NA}	{NA}	{GO:0015074; DNA integration; biological_process GO:0003676; nucleic acid binding; molecular_function GO:0008270; zinc ion binding; molecular_function}	{NA}	{NA}	{NA}	{NA}	{NA}	{PF00098:Zinc knuckle PF00665:Integrase core domain PF06467:MYM-type Zinc finger with FCS sequence motif}
A00389	{Contig106:75165:79554:+}	{CDO76211.1; hypothetical protein BN946_scf184602.g1, partial [Trametes cinnabarina]}	{NA}	{NA}	{NA}	{NA}	{GO:0015074; DNA integration; biological_process GO:0003676; nucleic acid binding; molecular_function GO:0008270; zinc ion binding; molecular_function}	{NA}	{NA}	{NA}	{NA}	{NA}	{PF00098:Zinc knuckle PF00665:Integrase core domain}
A00390	{Contig106:80476:82926:+}	{CDO76211.1; hypothetical protein BN946_scf184602.g1, partial [Trametes cinnabarina]}	{NA}	{dsq:DICSQDRAFT_71809; }	{At4g03810; KOG0017 FOG: Transposon-encoded proteins with TYA, reverse transcriptase, integrase domains in various combinations R General function prediction only ;}	{NA}	{GO:0015074; DNA integration; biological_process}	{NA}	{NA}	{NA}	{NA}	{NA}	{PF00665:Integrase core domain}
A00391	{Contig106:84435:84689:-}	{NA}	{NA}	{NA}	{NA}	{NA}	{NA}	{NA}	{NA}	{NA}	{NA}	{NA}	{NA}
A00392	{Contig106:86663:89603:-}	{NA}	{NA}	{NA}	{NA}	{NA}	{NA}	{NA}	{NA}	{NA}	{NA}	{NA}	{NA}
A00393	{Contig106:90598:92844:-}	{OJT03227.1; Transposon Tf2-12 polyprotein [Trametes pubescens]}	{NA}	{NA}	{NA}	{NA}	{GO:0003964; RNA-directed DNA polymerase activity; molecular_function GO:0006278; RNA-dependent DNA replication; biological_process GO:0003723; RNA binding; molecular_function}	{NA}	{NA}	{NA}	{NA}	{NA}	{PF00078:Reverse transcriptase (RNA-dependent DNA polymerase)}
A00394	{Contig106:94063:94515:-}	{NA}	{NA}	{NA}	{NA}	{NA}	{NA}	{NA}	{NA}	{NA}	{NA}	{NA}	{NA}
A00395	{Contig106:96476:100587:-}	{NA}	{NA}	{NA}	{NA}	{NA}	{NA}	{NA}	{NA}	{NA}	{NA}	{NA}	{NA}
A00396	{Contig106:100831:101415:-}	{NA}	{NA}	{NA}	{NA}	{NA}	{NA}	{NA}	{NA}	{NA}	{NA}	{NA}	{NA}
A00397	{Contig106:101692:108172:-}	{NA}	{NA}	{NA}	{NA}	{NA}	{GO:0003964; RNA-directed DNA polymerase activity; molecular_function GO:0006813; potassium ion transport; biological_process GO:0015074; DNA integration; biological_process GO:0016020; membrane; cellular_component GO:0003723; RNA binding; molecular_function GO:0006278; RNA-dependent DNA replication; biological_process GO:0015269; calcium-activated potassium channel activity; molecular_function}	{NA}	{NA}	{NA}	{NA}	{NA}	{PF03493:Calcium-activated BK potassium channel alpha subunit PF00078:Reverse transcriptase (RNA-dependent DNA polymerase) PF00665:Integrase core domain}
A00398	{Contig106:109296:110894:-}	{NA}	{NA}	{tvs:TRAVEDRAFT_86253; }	{NA}	{NA}	{GO:0003964; RNA-directed DNA polymerase activity; molecular_function GO:0006278; RNA-dependent DNA replication; biological_process GO:0003723; RNA binding; molecular_function}	{NA}	{NA}	{NA}	{NA}	{NA}	{PF00078:Reverse transcriptase (RNA-dependent DNA polymerase)}
A00399	{Contig106:110993:113654:-}	{NA}	{NA}	{NA}	{NA}	{NA}	{GO:0008270; zinc ion binding; molecular_function GO:0003676; nucleic acid binding; molecular_function}	{NA}	{NA}	{NA}	{NA}	{NA}	{PF00098:Zinc knuckle}
A00400	{Contig106:114034:119516:-}	{NA}	{NA}	{NA}	{NA}	{NA}	{GO:0006278; RNA-dependent DNA replication; biological_process GO:0003723; RNA binding; molecular_function GO:0003964; RNA-directed DNA polymerase activity; molecular_function}	{NA}	{NA}	{NA}	{NA}	{NA}	{PF00078:Reverse transcriptase (RNA-dependent DNA polymerase)}
A00401	{Contig106:120954:122543:-}	{NA}	{NA}	{NA}	{NA}	{NA}	{NA}	{NA}	{NA}	{NA}	{NA}	{NA}	{NA}
A00402	{Contig106:124662:125153:-}	{NA}	{NA}	{NA}	{NA}	{NA}	{NA}	{NA}	{NA}	{NA}	{NA}	{NA}	{NA}
A00403	{Contig106:125717:126499:-}	{OJT11734.1; Transposon Tf2-12 polyprotein [Trametes pubescens]}	{NA}	{mrr:Moror_9043; }	{NA}	{NA}	{NA}	{NA}	{NA}	{NA}	{NA}	{NA}	{NA}
A00404	{Contig106:127921:128909:-}	{SJL17380.1; uncharacterized protein ARMOST_20930 [Armillaria ostoyae]}	{NA}	{mrr:Moror_11357; }	{NA}	{NA}	{GO:0003964; RNA-directed DNA polymerase activity; molecular_function GO:0003723; RNA binding; molecular_function GO:0006278; RNA-dependent DNA replication; biological_process}	{NA}	{NA}	{NA}	{NA}	{NA}	{PF00078:Reverse transcriptase (RNA-dependent DNA polymerase)}
A00405	{Contig106:129572:130089:-}	{NA}	{NA}	{NA}	{NA}	{NA}	{NA}	{NA}	{NA}	{NA}	{NA}	{NA}	{NA}
A00406	{Contig106:133246:134262:-}	{ESK81267.1; hypothetical protein Moror_8479 [Moniliophthora roreri MCA 2997]}	{NA}	{mrr:Moror_8479; }	{NA}	{NA}	{GO:0015074; DNA integration; biological_process}	{NA}	{NA}	{NA}	{NA}	{NA}	{PF00665:Integrase core domain}
A00407	{Contig106:135324:135968:-}	{XP_008043835.1; DNA/RNA polymerase, partial [Trametes versicolor FP-101664 SS1]}	{NA}	{tvs:TRAVEDRAFT_86257; }	{NA}	{NA}	{NA}	{NA}	{NA}	{NA}	{NA}	{NA}	{NA}
A00408	{Contig106:136657:138164:+}	{NA}	{NA}	{NA}	{NA}	{NA}	{NA}	{NA}	{NA}	{NA}	{NA}	{NA}	{NA}
A00409	{Contig106:138450:138809:+}	{NA}	{NA}	{NA}	{NA}	{NA}	{NA}	{NA}	{NA}	{NA}	{NA}	{NA}	{NA}
A00410	{Contig106:139306:143643:+}	{NA}	{NA}	{mrr:Moror_11929; }	{NA}	{NA}	{GO:0003964; RNA-directed DNA polymerase activity; molecular_function GO:0015074; DNA integration; biological_process GO:0003723; RNA binding; molecular_function GO:0006278; RNA-dependent DNA replication; biological_process}	{NA}	{NA}	{NA}	{NA}	{NA}	{PF00665:Integrase core domain PF00078:Reverse transcriptase (RNA-dependent DNA polymerase)}
A00411	{Contig106:143795:144713:+}	{NA}	{NA}	{NA}	{NA}	{NA}	{NA}	{NA}	{NA}	{NA}	{NA}	{NA}	{NA}
A00412	{Contig106:145302:146594:-}	{PIL32324.1; hypothetical protein GSI_05570 [Ganoderma sinense ZZ0214-1]}	{NA}	{mrr:Moror_15869; }	{At4g04230; KOG0017 FOG: Transposon-encoded proteins with TYA, reverse transcriptase, integrase domains in various combinations R General function prediction only ;}	{NA}	{GO:0003964; RNA-directed DNA polymerase activity; molecular_function GO:0006278; RNA-dependent DNA replication; biological_process GO:0003723; RNA binding; molecular_function}	{NA}	{NA}	{NA}	{NA}	{NA}	{PF00078:Reverse transcriptase (RNA-dependent DNA polymerase)}
A00413	{Contig106:147143:154086:-}	{NA}	{NA}	{NA}	{NA}	{NA}	{GO:0003676; nucleic acid binding; molecular_function GO:0003824; NA GO:0008270; zinc ion binding; molecular_function}	{NA}	{NA}	{NA}	{NA}	{NA}	{PF06827:Zinc finger found in FPG and IleRS PF00098:Zinc knuckle}
A00414	{Contig106:154303:156518:-}	{OJT01920.1; Transposon Tf2-7 polyprotein [Trametes pubescens]}	{NA}	{mrr:Moror_16779; }	{NA}	{NA}	{GO:0003964; RNA-directed DNA polymerase activity; molecular_function GO:0009058; biosynthetic process; biological_process GO:0016779; nucleotidyltransferase activity; molecular_function GO:0015074; DNA integration; biological_process GO:0003723; RNA binding; molecular_function GO:0006278; RNA-dependent DNA replication; biological_process}	{NA}	{NA}	{NA}	{NA}	{NA}	{PF00078:Reverse transcriptase (RNA-dependent DNA polymerase) PF00665:Integrase core domain PF00483:Nucleotidyl transferase}
A00415	{Contig106:157110:157574:-}	{BAD10925.1; protease [Tricholoma matsutake]}	{NA}	{sla:SERLADRAFT_343756; }	{NA}	{NA}	{GO:0003689; DNA clamp loader activity; molecular_function GO:0005663; DNA replication factor C complex; cellular_component GO:0006260; DNA replication; biological_process GO:0005524; ATP binding; molecular_function}	{NA}	{NA}	{NA}	{NA}	{NA}	{PF08519:Replication factor RFC1 C terminal domain}
A00416	{Contig106:158093:158605:-}	{NA}	{NA}	{NA}	{NA}	{NA}	{NA}	{NA}	{NA}	{NA}	{NA}	{NA}	{NA}
A00417	{Contig106:164674:165729:+}	{NA}	{NA}	{NA}	{NA}	{NA}	{NA}	{NA}	{NA}	{NA}	{NA}	{NA}	{NA}
A00418	{Contig106:167454:167879:+}	{NA}	{NA}	{NA}	{NA}	{NA}	{NA}	{NA}	{NA}	{NA}	{NA}	{NA}	{NA}
A00419	{Contig106:169653:170549:+}	{XP_001891265.1; predicted protein [Laccaria bicolor S238N-H82]}	{NA}	{lbc:LACBIDRAFT_312534; }	{NA}	{NA}	{GO:0019217; regulation of fatty acid metabolic process; biological_process GO:0000062; fatty-acyl-CoA binding; molecular_function}	{NA}	{NA}	{NA}	{NA}	{NA}	{PF07840:FadR C-terminal domain}
A00420	{Contig106:170659:175357:-}	{KTB46955.1; putative reverse transcriptase-rnase h-integrase [Moniliophthora roreri]}	{NA}	{mrr:Moror_7636; }	{NA}	{NA}	{GO:0006278; RNA-dependent DNA replication; biological_process GO:0003723; RNA binding; molecular_function GO:0015074; DNA integration; biological_process GO:0003964; RNA-directed DNA polymerase activity; molecular_function}	{NA}	{NA}	{NA}	{NA}	{NA}	{PF00665:Integrase core domain PF00078:Reverse transcriptase (RNA-dependent DNA polymerase)}
A00421	{Contig106:175397:175798:-}	{EGO01444.1; hypothetical protein SERLA73DRAFT_42623, partial [Serpula lacrymans var. lacrymans S7.3]}	{NA}	{sla:SERLADRAFT_340640; }	{NA}	{NA}	{GO:0004190; aspartic-type endopeptidase activity; molecular_function GO:0006508; proteolysis; biological_process}	{NA}	{NA}	{NA}	{NA}	{NA}	{PF02160:Cauliflower mosaic virus peptidase (A3) PF09668:Aspartyl protease}
A00422	{Contig106:175861:177770:-}	{NA}	{NA}	{NA}	{NA}	{NA}	{GO:0008270; zinc ion binding; molecular_function GO:0003676; nucleic acid binding; molecular_function}	{NA}	{NA}	{NA}	{NA}	{NA}	{PF00098:Zinc knuckle}
A00423	{Contig106:179384:181346:+}	{NA}	{NA}	{NA}	{NA}	{NA}	{NA}	{NA}	{NA}	{NA}	{NA}	{NA}	{NA}
A00424	{Contig106:184706:186087:+}	{NA}	{NA}	{NA}	{NA}	{NA}	{NA}	{NA}	{NA}	{NA}	{YES}	{NA}	{NA}
A00425	{Contig106:186690:187601:-}	{EEB89419.1; hypothetical protein MPER_12484 [Moniliophthora perniciosa FA553]}	{NA}	{mpr:MPER_12484; }	{NA}	{NA}	{GO:0015074; DNA integration; biological_process}	{NA}	{NA}	{NA}	{NA}	{NA}	{PF00665:Integrase core domain}
A00426	{Contig106:187762:190128:-}	{XP_008035527.1; DNA/RNA polymerase, partial [Trametes versicolor FP-101664 SS1]}	{NA}	{tvs:TRAVEDRAFT_86253; }	{NA}	{NA}	{GO:0003723; RNA binding; molecular_function GO:0006278; RNA-dependent DNA replication; biological_process GO:0016857; racemase and epimerase activity, acting on carbohydrates and derivatives; molecular_function GO:0003964; RNA-directed DNA polymerase activity; molecular_function GO:0019299; rhamnose metabolic process; biological_process GO:0005737; cytoplasm; cellular_component}	{NA}	{NA}	{NA}	{NA}	{NA}	{PF05336:Domain of unknown function (DUF718) PF00078:Reverse transcriptase (RNA-dependent DNA polymerase)}
A00427	{Contig106:190563:192486:-}	{XP_007371732.1; hypothetical protein DICSQDRAFT_73613, partial [Dichomitus squalens LYAD-421 SS1]}	{NA}	{dsq:DICSQDRAFT_73613; }	{NA}	{NA}	{GO:0008270; zinc ion binding; molecular_function GO:0003676; nucleic acid binding; molecular_function}	{NA}	{NA}	{NA}	{NA}	{NA}	{PF00098:Zinc knuckle}
A00428	{Contig106:194020:195045:+}	{NA}	{NA}	{NA}	{NA}	{NA}	{NA}	{NA}	{NA}	{NA}	{NA}	{NA}	{NA}
A00429	{Contig106:201298:202556:-}	{NA}	{NA}	{NA}	{NA}	{NA}	{NA}	{NA}	{NA}	{NA}	{NA}	{NA}	{NA}
A00430	{Contig106:202613:212355:-}	{ESK85835.1; hypothetical protein Moror_2377 [Moniliophthora roreri MCA 2997]}	{NA}	{mrr:Moror_2377; }	{NA}	{NA}	{GO:0006278; RNA-dependent DNA replication; biological_process GO:0003723; RNA binding; molecular_function GO:0008270; zinc ion binding; molecular_function GO:0003676; nucleic acid binding; molecular_function GO:0015074; DNA integration; biological_process GO:0003964; RNA-directed DNA polymerase activity; molecular_function}	{NA}	{NA}	{NA}	{NA}	{NA}	{PF00665:Integrase core domain PF00078:Reverse transcriptase (RNA-dependent DNA polymerase) PF00098:Zinc knuckle}
A00431	{Contig106:212408:213025:-}	{OBZ72597.1; Heterochromatin protein 1 [Grifola frondosa]}	{NA}	{mrr:Moror_15884; }	{NA}	{NA}	{NA}	{NA}	{NA}	{NA}	{NA}	{NA}	{NA}
A00432	{Contig106:213631:218860:+}	{ESK85835.1; hypothetical protein Moror_2377 [Moniliophthora roreri MCA 2997]}	{NA}	{mrr:Moror_2377; }	{NA}	{NA}	{GO:0003723; RNA binding; molecular_function GO:0008270; zinc ion binding; molecular_function GO:0006278; RNA-dependent DNA replication; biological_process GO:0003964; RNA-directed DNA polymerase activity; molecular_function GO:0003676; nucleic acid binding; molecular_function GO:0015074; DNA integration; biological_process}	{NA}	{NA}	{NA}	{NA}	{NA}	{PF00078:Reverse transcriptase (RNA-dependent DNA polymerase) PF00665:Integrase core domain PF00098:Zinc knuckle}
A00433	{Contig106:218914:220383:+}	{NA}	{NA}	{NA}	{NA}	{NA}	{GO:0003676; nucleic acid binding; molecular_function GO:0008270; zinc ion binding; molecular_function}	{NA}	{NA}	{NA}	{NA}	{NA}	{PF00098:Zinc knuckle}
A00434	{Contig106:220775:223612:-}	{CDO72200.1; hypothetical protein BN946_scf184970.g52 [Trametes cinnabarina]}	{NA}	{tvs:TRAVEDRAFT_86253; }	{NA}	{NA}	{GO:0015074; DNA integration; biological_process GO:0003964; RNA-directed DNA polymerase activity; molecular_function GO:0006278; RNA-dependent DNA replication; biological_process GO:0003723; RNA binding; molecular_function}	{NA}	{NA}	{NA}	{NA}	{NA}	{PF00078:Reverse transcriptase (RNA-dependent DNA polymerase) PF00665:Integrase core domain}
A00435	{Contig107:738:1458:-}	{GAW03223.1; reverse transcriptase-RNase H-integrase [Lentinula edodes]}	{NA}	{mrr:Moror_13023; }	{NA}	{NA}	{GO:0003964; RNA-directed DNA polymerase activity; molecular_function GO:0003723; RNA binding; molecular_function GO:0006278; RNA-dependent DNA replication; biological_process}	{NA}	{NA}	{NA}	{NA}	{NA}	{PF00078:Reverse transcriptase (RNA-dependent DNA polymerase)}
A00436	{Contig107:2032:2517:-}	{NA}	{NA}	{NA}	{NA}	{NA}	{NA}	{NA}	{NA}	{NA}	{NA}	{NA}	{NA}
A00437	{Contig107:3610:5187:-}	{NA}	{NA}	{NA}	{NA}	{NA}	{GO:0003676; nucleic acid binding; molecular_function GO:0008270; zinc ion binding; molecular_function}	{NA}	{NA}	{NA}	{NA}	{NA}	{PF00098:Zinc knuckle}
A00438	{Contig107:5763:6272:-}	{NA}	{NA}	{NA}	{NA}	{NA}	{NA}	{NA}	{NA}	{NA}	{NA}	{NA}	{NA}
A00439	{Contig107:6489:10529:-}	{PAV17367.1; hypothetical protein PNOK_0743100 [Pyrrhoderma noxium]}	{NA}	{mrr:Moror_2377; }	{NA}	{NA}	{GO:0015074; DNA integration; biological_process GO:0003964; RNA-directed DNA polymerase activity; molecular_function GO:0006813; potassium ion transport; biological_process GO:0006278; RNA-dependent DNA replication; biological_process GO:0015269; calcium-activated potassium channel activity; molecular_function GO:0016020; membrane; cellular_component GO:0003723; RNA binding; molecular_function}	{NA}	{NA}	{NA}	{NA}	{NA}	{PF00078:Reverse transcriptase (RNA-dependent DNA polymerase) PF00665:Integrase core domain PF03493:Calcium-activated BK potassium channel alpha subunit}
A00440	{Contig107:11033:11791:-}	{NA}	{NA}	{NA}	{NA}	{NA}	{GO:0008171; O-methyltransferase activity; molecular_function}	{NA}	{NA}	{NA}	{NA}	{NA}	{PF00891:O-methyltransferase}
A00441	{Contig107:12864:16376:+}	{KTB46983.1; hypothetical protein WG66_440 [Moniliophthora roreri]}	{NA}	{mrr:Moror_12737; }	{NA}	{NA}	{GO:0003723; RNA binding; molecular_function GO:0006278; RNA-dependent DNA replication; biological_process GO:0003964; RNA-directed DNA polymerase activity; molecular_function GO:0015074; DNA integration; biological_process}	{NA}	{NA}	{NA}	{NA}	{NA}	{PF00078:Reverse transcriptase (RNA-dependent DNA polymerase) PF00665:Integrase core domain}
A00442	{Contig107:17008:18750:-}	{NA}	{NA}	{NA}	{NA}	{NA}	{NA}	{NA}	{NA}	{NA}	{NA}	{NA}	{NA}
A00443	{Contig107:21593:21991:+}	{SJL01030.1; uncharacterized protein ARMOST_04346 [Armillaria ostoyae]}	{NA}	{mrr:Moror_674; }	{NA}	{NA}	{GO:0003964; RNA-directed DNA polymerase activity; molecular_function GO:0006278; RNA-dependent DNA replication; biological_process GO:0003723; RNA binding; molecular_function}	{NA}	{NA}	{NA}	{NA}	{NA}	{PF00078:Reverse transcriptase (RNA-dependent DNA polymerase)}
A00444	{Contig107:22353:22967:-}	{NA}	{NA}	{NA}	{NA}	{NA}	{NA}	{NA}	{NA}	{NA}	{NA}	{NA}	{NA}
A00445	{Contig107:23783:24592:-}	{NA}	{NA}	{NA}	{NA}	{NA}	{GO:0003676; nucleic acid binding; molecular_function GO:0008270; zinc ion binding; molecular_function}	{NA}	{NA}	{NA}	{NA}	{NA}	{PF00098:Zinc knuckle}
A00446	{Contig107:29490:30334:+}	{XP_007389476.1; hypothetical protein PUNSTDRAFT_78417, partial [Punctularia strigosozonata HHB-11173 SS5]}	{NA}	{psq:PUNSTDRAFT_78417; }	{NA}	{NA}	{GO:0003676; nucleic acid binding; molecular_function GO:0008270; zinc ion binding; molecular_function}	{NA}	{NA}	{NA}	{NA}	{NA}	{PF00098:Zinc knuckle}
A00447	{Contig107:30708:38505:+}	{KTB30314.1; putative reverse transcriptase-rnase h-integrase [Moniliophthora roreri]}	{NA}	{mrr:Moror_3538; }	{NA}	{NA}	{GO:0003676; nucleic acid binding; molecular_function GO:0008883; glutamyl-tRNA reductase activity; molecular_function GO:0055114; oxidation-reduction process; biological_process GO:0033014; tetrapyrrole biosynthetic process; biological_process GO:0006278; RNA-dependent DNA replication; biological_process GO:0008270; zinc ion binding; molecular_function GO:0015074; DNA integration; biological_pro…	{NA}	{NA}	{NA}	{NA}	{NA}	{PF00665:Integrase core domain PF00078:Reverse transcriptase (RNA-dependent DNA polymerase) PF00098:Zinc knuckle PF00745:Glutamyl-tRNAGlu reductase, dimerisation domain}
A00448	{Contig107:39340:41913:+}	{XP_008035527.1; DNA/RNA polymerase, partial [Trametes versicolor FP-101664 SS1]}	{NA}	{tvs:TRAVEDRAFT_86253; }	{NA}	{NA}	{GO:0003964; RNA-directed DNA polymerase activity; molecular_function GO:0015074; DNA integration; biological_process GO:0003723; RNA binding; molecular_function GO:0006278; RNA-dependent DNA replication; biological_process}	{NA}	{NA}	{NA}	{NA}	{NA}	{PF00078:Reverse transcriptase (RNA-dependent DNA polymerase) PF00665:Integrase core domain}
A00449	{Contig107:45430:48997:+}	{OCH90532.1; hypothetical protein OBBRIDRAFT_592935 [Obba rivulosa]}	{NA}	{NA}	{NA}	{NA}	{GO:0003723; RNA binding; molecular_function GO:0043531; ADP binding; molecular_function GO:0005604; basement membrane; cellular_component GO:0003724; RNA helicase activity; molecular_function GO:0005524; ATP binding; molecular_function GO:0007155; cell adhesion; biological_process GO:0019028; viral capsid; cellular_component GO:0005515; protein binding; molecular_function}	{NA}	{NA}	{NA}	{NA}	{NA}	{PF00023:Ankyrin repeat PF05531:Nucleopolyhedrovirus P10 protein PF13606:Ankyrin repeat PF00004:ATPase family associated with various cellular activities (AAA) PF00910:RNA helicase PF00931:NB-ARC domain PF06009:Laminin Domain II}
A00450	{Contig107:49337:51163:-}	{XP_009551071.1; hypothetical protein HETIRDRAFT_436369 [Heterobasidion irregulare TC 32-1]}	{O59682; Serine palmitoyltransferase 1 }	{hir:HETIRDRAFT_436369; K00654 SPT serine palmitoyltransferase 2.3.1.50 Metabolism; Lipid metabolism; Sphingolipid metabolism [PATH:ko00600] Metabolism; Global and overview maps; Metabolic pathways [PATH:ko01100] Environmental Information Processing; Signal transduction; Sphingolipid signaling pathway [PATH:ko04071] Cellular Processes; Transport and catabolism; Autophagy - yeast [PATH:ko04138]}	{SPBC18E5.02c; KOG1358 Serine palmitoyltransferase O Posttranslational modification, protein turnover, chaperones ;}	{NA}	{GO:0030170; pyridoxal phosphate binding; molecular_function GO:0009058; biosynthetic process; biological_process}	{NA}	{NA}	{NA}	{NA}	{NA}	{PF01053:Cys/Met metabolism PLP-dependent enzyme PF00155:Aminotransferase class I and II}
A00451	{Contig107:51244:53837:+}	{XP_009551072.1; hypothetical protein HETIRDRAFT_454850 [Heterobasidion irregulare TC 32-1]}	{NA}	{hir:HETIRDRAFT_454850; }	{NA}	{NA}	{GO:0006355; regulation of transcription, DNA-dependent; biological_process GO:0000775; chromosome, centromeric region; cellular_component GO:0003682; chromatin binding; molecular_function GO:0003677; DNA binding; molecular_function GO:0005634; nucleus; cellular_component}	{NA}	{NA}	{NA}	{NA}	{NA}	{PF09026:Centromere protein B dimerisation domain}
A00452	{Contig107:55946:57048:-}	{NA}	{NA}	{NA}	{NA}	{NA}	{GO:0001503; ossification; biological_process GO:0007155; cell adhesion; biological_process GO:0005576; NA}	{NA}	{NA}	{NA}	{YES}	{NA}	{PF05432:Bone sialoprotein II (BSP-II)}
A00453	{Contig107:58943:60785:+}	{XP_009546110.1; hypothetical protein HETIRDRAFT_156224 [Heterobasidion irregulare TC 32-1]}	{NA}	{hir:HETIRDRAFT_156224; K03131 TAF6 transcription initiation factor TFIID subunit 6 -- Genetic Information Processing; Transcription; Basal transcription factors [PATH:ko03022] Human Diseases; Infectious diseases: Viral; Herpes simplex infection [PATH:ko05168]}	{NA}	{NA}	{GO:0051090; regulation of sequence-specific DNA binding transcription factor activity; biological_process GO:0005634; nucleus; cellular_component GO:0006352; transcription initiation, DNA-dependent; biological_process GO:0003677; DNA binding; molecular_function}	{NA}	{NA}	{NA}	{NA}	{NA}	{PF02969:TATA box binding protein associated factor (TAF) PF00125:Core histone H2A/H2B/H3/H4 PF07571:TAF6 C-terminal HEAT repeat domain PF02291:Transcription initiation factor IID, 31kD subunit}
A00454	{Contig107:62701:68602:-}	{NA}	{NA}	{NA}	{NA}	{NA}	{GO:0005975; carbohydrate metabolic process; biological_process}	{NA}	{NA}	{NA}	{NA}	{NA}	{PF00923:Transaldolase}
A00455	{Contig107:70390:71622:-}	{KZT26082.1; hypothetical protein NEOLEDRAFT_1177890 [Neolentinus lepideus HHB14362 ss-1]}	{NA}	{mrr:Moror_2915; }	{NA}	{NA}	{GO:0007049; cell cycle; biological_process GO:0006355; regulation of transcription, DNA-dependent; biological_process GO:0043565; sequence-specific DNA binding; molecular_function GO:0003700; sequence-specific DNA binding transcription factor activity; molecular_function}	{NA}	{NA}	{NA}	{NA}	{NA}	{PF07716:Basic region leucine zipper PF04977:Septum formation initiator PF00170:bZIP transcription factor}
A00456	{Contig107:74679:78804:-}	{XP_009551068.1; hypothetical protein HETIRDRAFT_105309 [Heterobasidion irregulare TC 32-1]}	{NA}	{hir:HETIRDRAFT_105309; K10997 TOF1, SWI1 replication fork protection complex subunit Tof1/Swi1 -- }	{NA}	{NA}	{GO:0036128; NA}	{NA}	{NA}	{NA}	{NA}	{NA}	{PF15020:Cation channel sperm-associated protein subunit delta}
A00457	{Contig107:80849:85712:-}	{NA}	{NA}	{NA}	{NA}	{NA}	{GO:0005515; protein binding; molecular_function GO:0019028; viral capsid; cellular_component GO:0007155; cell adhesion; biological_process GO:0005524; ATP binding; molecular_function GO:0003724; RNA helicase activity; molecular_function GO:0043531; ADP binding; molecular_function GO:0007165; signal transduction; biological_process GO:0005604; basement membrane; cellular_component GO:0003723; RNA…	{NA}	{NA}	{NA}	{NA}	{NA}	{PF05531:Nucleopolyhedrovirus P10 protein PF13606:Ankyrin repeat PF00023:Ankyrin repeat PF00004:ATPase family associated with various cellular activities (AAA) PF00910:RNA helicase PF00931:NB-ARC domain PF00015:Methyl-accepting chemotaxis protein (MCP) signalling domain PF06009:Laminin Domain II}
A00458	{Contig107:88623:93914:-}	{OCH94796.1; hypothetical protein OBBRIDRAFT_746651, partial [Obba rivulosa]}	{NA}	{NA}	{NA}	{NA}	{GO:0005515; protein binding; molecular_function GO:0007155; cell adhesion; biological_process GO:0019028; viral capsid; cellular_component GO:0005524; ATP binding; molecular_function GO:0003724; RNA helicase activity; molecular_function GO:0005604; basement membrane; cellular_component GO:0007165; signal transduction; biological_process GO:0016020; membrane; cellular_component GO:0003723; RNA bi…	{NA}	{NA}	{NA}	{NA}	{NA}	{PF00910:RNA helicase PF00004:ATPase family associated with various cellular activities (AAA) PF00435:Spectrin repeat PF05531:Nucleopolyhedrovirus P10 protein PF00023:Ankyrin repeat PF13606:Ankyrin repeat PF06009:Laminin Domain II PF00015:Methyl-accepting chemotaxis protein (MCP) signalling domain}
A00459	{Contig107:94592:100466:-}	{RDX55361.1; hypothetical protein OH76DRAFT_734256 [Polyporus brumalis]}	{NA}	{hir:HETIRDRAFT_314002; }	{NA}	{NA}	{GO:0003682; chromatin binding; molecular_function}	{NA}	{NA}	{NA}	{NA}	{NA}	{PF00249:Myb-like DNA-binding domain}
A00460	{Contig107:104130:108145:-}	{NA}	{NA}	{NA}	{NA}	{NA}	{GO:0006278; RNA-dependent DNA replication; biological_process GO:0003723; RNA binding; molecular_function GO:0003964; RNA-directed DNA polymerase activity; molecular_function}	{NA}	{NA}	{NA}	{NA}	{NA}	{PF00078:Reverse transcriptase (RNA-dependent DNA polymerase)}
A00461	{Contig107:108168:113668:-}	{NA}	{NA}	{NA}	{NA}	{NA}	{NA}	{NA}	{NA}	{NA}	{NA}	{NA}	{NA}
A00462	{Contig107:116772:119160:-}	{KIJ96475.1; hypothetical protein K443DRAFT_134151 [Laccaria amethystina LaAM-08-1]}	{NA}	{lbc:LACBIDRAFT_253991; K01288 KEX1 carboxypeptidase D 3.4.16.6 }	{NA}	{NA}	{GO:0006508; proteolysis; biological_process GO:0004185; serine-type carboxypeptidase activity; molecular_function}	{NA}	{NA}	{NA}	{YES}	{NA}	{PF00450:Serine carboxypeptidase}
A00463	{Contig107:124933:125424:-}	{NA}	{NA}	{NA}	{NA}	{NA}	{NA}	{NA}	{NA}	{NA}	{NA}	{NA}	{NA}
A00464	{Contig107:127673:129484:+}	{KZV64574.1; FAD-binding domain-containing protein [Peniophora sp. CONT]}	{NA}	{fme:FOMMEDRAFT_124040; }	{NA}	{NA}	{GO:0055114; oxidation-reduction process; biological_process GO:0050660; flavin adenine dinucleotide binding; molecular_function GO:0008762; UDP-N-acetylmuramate dehydrogenase activity; molecular_function GO:0016491; oxidoreductase activity; molecular_function}	{NA}	{NA}	{NA}	{NA}	{NA}	{PF01565:FAD binding domain PF08031:Berberine and berberine like }
A00465	{Contig107:138101:139383:-}	{KZV65661.1; nicotinate-nucleotide diphosphorylase [Peniophora sp. CONT]}	{P43619; Nicotinate-nucleotide pyrophosphorylase [carboxylating] }	{scm:SCHCODRAFT_63495; K00767 nadC, QPRT nicotinate-nucleotide pyrophosphorylase (carboxylating) 2.4.2.19 Metabolism; Metabolism of cofactors and vitamins; Nicotinate and nicotinamide metabolism [PATH:ko00760] Metabolism; Global and overview maps; Metabolic pathways [PATH:ko01100]}	{YFR047c; KOG3008 Quinolinate phosphoribosyl transferase F Nucleotide transport and metabolism ;}	{NA}	{GO:0016763; transferase activity, transferring pentosyl groups; molecular_function GO:0004514; nicotinate-nucleotide diphosphorylase (carboxylating) activity; molecular_function GO:0009435; NAD biosynthetic process; biological_process}	{NA}	{NA}	{NA}	{NA}	{NA}	{PF02749:Quinolinate phosphoribosyl transferase, N-terminal domain PF01729:Quinolinate phosphoribosyl transferase, C-terminal domain}
A00466	{Contig107:139927:145727:+}	{KII89767.1; hypothetical protein PLICRDRAFT_564772 [Plicaturopsis crispa FD-325 SS-3]}	{NA}	{hir:HETIRDRAFT_414184; }	{NA}	{NA}	{NA}	{NA}	{NA}	{NA}	{NA}	{NA}	{NA}
A00467	{Contig107:146118:148103:+}	{NA}	{NA}	{NA}	{NA}	{NA}	{NA}	{NA}	{NA}	{NA}	{NA}	{NA}	{NA}
A00468	{Contig107:148499:152801:+}	{PBK59574.1; hypothetical protein ARMSODRAFT_777510 [Armillaria solidipes]}	{NA}	{NA}	{NA}	{NA}	{NA}	{NA}	{NA}	{NA}	{NA}	{NA}	{NA}
A00469	{Contig107:153085:158346:-}	{SJL08934.1; uncharacterized protein ARMOST_12309 [Armillaria ostoyae]}	{NA}	{mrr:Moror_14995; }	{NA}	{NA}	{GO:0004190; aspartic-type endopeptidase activity; molecular_function GO:0003723; RNA binding; molecular_function GO:0006278; RNA-dependent DNA replication; biological_process GO:0003964; RNA-directed DNA polymerase activity; molecular_function GO:0006508; proteolysis; biological_process}	{NA}	{NA}	{NA}	{NA}	{NA}	{PF09668:Aspartyl protease PF00078:Reverse transcriptase (RNA-dependent DNA polymerase)}
A00470	{Contig107:158445:164368:-}	{CDO74351.1; hypothetical protein BN946_scf184645.g7 [Trametes cinnabarina]}	{NA}	{dsq:DICSQDRAFT_25697; }	{NA}	{NA}	{NA}	{NA}	{NA}	{NA}	{NA}	{NA}	{NA}
A00471	{Contig107:164928:169524:-}	{NA}	{NA}	{NA}	{NA}	{NA}	{GO:0003964; RNA-directed DNA polymerase activity; molecular_function GO:0006278; RNA-dependent DNA replication; biological_process GO:0003723; RNA binding; molecular_function}	{NA}	{NA}	{NA}	{NA}	{NA}	{PF00078:Reverse transcriptase (RNA-dependent DNA polymerase)}
A00472	{Contig107:169623:174806:-}	{NA}	{NA}	{NA}	{NA}	{NA}	{GO:0008270; zinc ion binding; molecular_function GO:0003676; nucleic acid binding; molecular_function GO:0015074; DNA integration; biological_process}	{NA}	{NA}	{NA}	{NA}	{NA}	{PF00665:Integrase core domain PF00098:Zinc knuckle}
A00473	{Contig107:176225:177144:+}	{NA}	{NA}	{NA}	{NA}	{NA}	{NA}	{NA}	{NA}	{NA}	{NA}	{NA}	{NA}
A00474	{Contig107:184150:189027:-}	{PPR04052.1; hypothetical protein CVT24_010627 [Panaeolus cyanescens]}	{P43619; Nicotinate-nucleotide pyrophosphorylase [carboxylating] }	{lbc:LACBIDRAFT_231037; K00767 nadC, QPRT nicotinate-nucleotide pyrophosphorylase (carboxylating) 2.4.2.19 Metabolism; Metabolism of cofactors and vitamins; Nicotinate and nicotinamide metabolism [PATH:ko00760] Metabolism; Global and overview maps; Metabolic pathways [PATH:ko01100]}	{YFR047c; KOG3008 Quinolinate phosphoribosyl transferase F Nucleotide transport and metabolism ;}	{NA}	{GO:0009435; NAD biosynthetic process; biological_process GO:0004514; nicotinate-nucleotide diphosphorylase (carboxylating) activity; molecular_function GO:0016763; transferase activity, transferring pentosyl groups; molecular_function}	{NA}	{NA}	{NA}	{NA}	{NA}	{PF01729:Quinolinate phosphoribosyl transferase, C-terminal domain PF02749:Quinolinate phosphoribosyl transferase, N-terminal domain}
A00475	{Contig107:189594:194942:+}	{XP_009550934.1; hypothetical protein HETIRDRAFT_156533 [Heterobasidion irregulare TC 32-1]}	{NA}	{hir:HETIRDRAFT_156533; }	{NA}	{NA}	{GO:0016851; magnesium chelatase activity; molecular_function GO:0016887; ATPase activity; molecular_function GO:0015995; chlorophyll biosynthetic process; biological_process GO:0015979; photosynthesis; biological_process GO:0005524; ATP binding; molecular_function}	{NA}	{NA}	{NA}	{NA}	{NA}	{PF01078:Magnesium chelatase, subunit ChlI PF07728:AAA domain (dynein-related subfamily)}
A00476	{Contig107:195555:196633:-}	{KIR33197.1; vacuolar protein sorting-associated protein 26B-like protein [Cryptococcus gattii VGII 2001/935-1|Cryptococcus gattii VGII 99/473|Cryptococcus gattii VGII MMRL2647|Cryptococcus gattii VGII Ram5]}	{NA}	{scm:SCHCODRAFT_77215; K18466 VPS26 vacuolar protein sorting-associated protein 26 -- Cellular Processes; Transport and catabolism; Endocytosis [PATH:ko04144]}	{NA}	{NA}	{NA}	{NA}	{NA}	{NA}	{NA}	{NA}	{NA}
A00477	{Contig107:196910:212018:+}	{NA}	{NA}	{NA}	{NA}	{NA}	{GO:0031683; G-protein beta/gamma-subunit complex binding; molecular_function GO:0003924; GTPase activity; molecular_function GO:0005524; ATP binding; molecular_function GO:0006576; cellular biogenic amine metabolic process; biological_process GO:0005622; intracellular; cellular_component GO:0004871; signal transducer activity; molecular_function GO:0007186; G-protein coupled receptor protein sig…	{NA}	{NA}	{NA}	{NA}	{NA}	{PF01926:50S ribosome-binding GTPase PF08477:Ras of Complex, Roc, domain of DAPkinase PF00503:G-protein alpha subunit PF10662:Ethanolamine utilisation - propanediol utilisation}
A00478	{Contig107:215187:216065:+}	{NA}	{NA}	{NA}	{NA}	{NA}	{GO:0016655; oxidoreductase activity, acting on NADH or NADPH, quinone or similar compound as acceptor; molecular_function GO:0055114; oxidation-reduction process; biological_process}	{NA}	{NA}	{NA}	{NA}	{NA}	{PF10664:Cyanobacterial and plastid NDH-1 subunit M}
A00479	{Contig107:216785:217912:-}	{ESK81113.1; reverse transcriptase-rnase h-integrase, partial [Moniliophthora roreri MCA 2997]}	{NA}	{mrr:Moror_6032; }	{NA}	{NA}	{GO:0015074; DNA integration; biological_process}	{NA}	{NA}	{NA}	{NA}	{NA}	{PF00665:Integrase core domain}
A00480	{Contig107:218012:220229:-}	{PIL24560.1; hypothetical protein GSI_12444 [Ganoderma sinense ZZ0214-1]}	{NA}	{mpr:MPER_12920; }	{NA}	{NA}	{GO:0003964; RNA-directed DNA polymerase activity; molecular_function GO:0006278; RNA-dependent DNA replication; biological_process GO:0003723; RNA binding; molecular_function}	{NA}	{NA}	{NA}	{NA}	{NA}	{PF00078:Reverse transcriptase (RNA-dependent DNA polymerase)}
A00481	{Contig107:220854:221864:+}	{NA}	{NA}	{NA}	{NA}	{NA}	{NA}	{NA}	{NA}	{NA}	{NA}	{NA}	{NA}
A00482	{Contig107:222449:223669:-}	{XP_007370952.1; hypothetical protein DICSQDRAFT_71809 [Dichomitus squalens LYAD-421 SS1]}	{NA}	{dsq:DICSQDRAFT_71809; }	{NA}	{NA}	{NA}	{NA}	{NA}	{NA}	{NA}	{NA}	{NA}
A00483	{Contig108:1251:4229:+}	{XP_008035527.1; DNA/RNA polymerase, partial [Trametes versicolor FP-101664 SS1]}	{NA}	{tvs:TRAVEDRAFT_86253; }	{NA}	{NA}	{GO:0003964; RNA-directed DNA polymerase activity; molecular_function GO:0006278; RNA-dependent DNA replication; biological_process GO:0003723; RNA binding; molecular_function}	{NA}	{NA}	{NA}	{NA}	{NA}	{PF00078:Reverse transcriptase (RNA-dependent DNA polymerase)}
A00484	{Contig108:4480:5700:+}	{ESK85265.1; retrotransposon nucleocapsid protein [Moniliophthora roreri MCA 2997]}	{NA}	{mrr:Moror_4032; }	{NA}	{NA}	{GO:0015074; DNA integration; biological_process}	{NA}	{NA}	{NA}	{NA}	{NA}	{PF00665:Integrase core domain}
A00485	{Contig108:5792:7037:+}	{NA}	{NA}	{NA}	{NA}	{NA}	{NA}	{NA}	{NA}	{NA}	{NA}	{NA}	{NA}
A00486	{Contig108:8942:12205:-}	{XP_009548822.1; serine protease S53 [Heterobasidion irregulare TC 32-1]}	{Q70GH4; Tripeptidyl-peptidase sed3 }	{hir:HETIRDRAFT_64560; K01279 TPP1, CLN2 tripeptidyl-peptidase I 3.4.14.9 Cellular Processes; Transport and catabolism; Lysosome [PATH:ko04142]}	{NA}	{NA}	{GO:0006508; proteolysis; biological_process GO:0008236; serine-type peptidase activity; molecular_function GO:0004252; serine-type endopeptidase activity; molecular_function}	{NA}	{SED3_ASPFU; SED3 CAE46473.1 596 Neosartorya fumigata 330879 FUNCTION: Secreted tripeptidyl-peptidase which degrades proteins at acidic pHs and is involved in virulence.; CATALYTIC ACTIVITY: Release of an N-terminal tripeptide from a polypeptide.; COFACTOR: Binds 1 calcium ion per subunit (By similarity).; BIOPHYSICOCHEMICAL PROPERTIES: pH dependence: Optimum pH is about 6;; SUBCELLULAR LOCATION:…	{NA}	{NA}	{NA}	{PF09286:Pro-kumamolisin, activation domain PF00082:Subtilase family}
A00487	{Contig108:17511:21050:+}	{KZT23196.1; hypothetical protein NEOLEDRAFT_1069823 [Neolentinus lepideus HHB14362 ss-1]}	{NA}	{ppl:POSPLDRAFT_94409; }	{NA}	{NA}	{NA}	{NA}	{NA}	{NA}	{NA}	{NA}	{NA}
A00488	{Contig108:22151:24874:-}	{NA}	{NA}	{NA}	{NA}	{NA}	{NA}	{NA}	{NA}	{NA}	{NA}	{NA}	{NA}
A00489	{Contig108:27064:34960:-}	{RDB18817.1; hypothetical protein Hypma_014567 [Hypsizygus marmoreus]}	{NA}	{NA}	{NA}	{NA}	{NA}	{NA}	{NA}	{NA}	{NA}	{NA}	{NA}
A00490	{Contig108:35616:37038:+}	{NA}	{NA}	{NA}	{NA}	{NA}	{GO:0005524; ATP binding; molecular_function GO:0006265; DNA topological change; biological_process GO:0003918; DNA topoisomerase (ATP-hydrolyzing) activity; molecular_function GO:0003677; DNA binding; molecular_function}	{NA}	{NA}	{NA}	{NA}	{NA}	{PF00521:DNA gyrase/topoisomerase IV, subunit A}
A00491	{Contig108:39551:41333:-}	{KDQ49877.1; hypothetical protein JAAARDRAFT_142786 [Jaapia argillacea MUCL 33604]}	{NA}	{gtr:GLOTRDRAFT_69789; }	{NA}	{NA}	{NA}	{NA}	{NA}	{NA}	{NA}	{NA}	{NA}
A00492	{Contig108:41901:43292:+}	{NA}	{NA}	{NA}	{NA}	{NA}	{GO:0003676; nucleic acid binding; molecular_function GO:0008270; zinc ion binding; molecular_function}	{NA}	{NA}	{NA}	{NA}	{NA}	{PF00098:Zinc knuckle}
A00493	{Contig108:44082:44863:-}	{XP_007871826.1; hypothetical protein GLOTRDRAFT_134699 [Gloeophyllum trabeum ATCC 11539]}	{NA}	{gtr:GLOTRDRAFT_134699; }	{NA}	{NA}	{NA}	{NA}	{NA}	{NA}	{NA}	{NA}	{NA}
A00494	{Contig108:45246:46352:+}	{NA}	{NA}	{NA}	{NA}	{NA}	{NA}	{NA}	{NA}	{NA}	{NA}	{NA}	{NA}
A00495	{Contig108:47719:55050:+}	{CDO76211.1; hypothetical protein BN946_scf184602.g1, partial [Trametes cinnabarina]}	{NA}	{NA}	{NA}	{NA}	{GO:0003676; nucleic acid binding; molecular_function GO:0015074; DNA integration; biological_process GO:0008270; zinc ion binding; molecular_function}	{NA}	{NA}	{NA}	{NA}	{NA}	{PF00098:Zinc knuckle PF00665:Integrase core domain}
A00496	{Contig108:55110:58586:+}	{ESK85835.1; hypothetical protein Moror_2377 [Moniliophthora roreri MCA 2997]}	{NA}	{mrr:Moror_2377; }	{NA}	{NA}	{GO:0006278; RNA-dependent DNA replication; biological_process GO:0003723; RNA binding; molecular_function GO:0015074; DNA integration; biological_process GO:0003964; RNA-directed DNA polymerase activity; molecular_function}	{NA}	{NA}	{NA}	{NA}	{NA}	{PF00078:Reverse transcriptase (RNA-dependent DNA polymerase) PF00665:Integrase core domain}
A00497	{Contig108:58634:62281:+}	{NA}	{NA}	{NA}	{NA}	{NA}	{NA}	{NA}	{NA}	{NA}	{NA}	{NA}	{NA}
A00498	{Contig108:62649:65071:-}	{XP_009548822.1; serine protease S53 [Heterobasidion irregulare TC 32-1]}	{NA}	{hir:HETIRDRAFT_64560; K01279 TPP1, CLN2 tripeptidyl-peptidase I 3.4.14.9 Cellular Processes; Transport and catabolism; Lysosome [PATH:ko04142]}	{NA}	{NA}	{GO:0008236; serine-type peptidase activity; molecular_function}	{NA}	{NA}	{NA}	{NA}	{NA}	{PF09286:Pro-kumamolisin, activation domain }
A00499	{Contig108:68375:70126:-}	{CDO74351.1; hypothetical protein BN946_scf184645.g7 [Trametes cinnabarina]}	{NA}	{dsq:DICSQDRAFT_71809; }	{At4g03810; KOG0017 FOG: Transposon-encoded proteins with TYA, reverse transcriptase, integrase domains in various combinations R General function prediction only ;}	{NA}	{NA}	{NA}	{NA}	{NA}	{NA}	{NA}	{NA}
A00500	{Contig108:70189:72699:-}	{CDO76881.1; hypothetical protein BN946_scf184903.g2 [Trametes cinnabarina]}	{NA}	{NA}	{NA}	{NA}	{GO:0008270; zinc ion binding; molecular_function GO:0015074; DNA integration; biological_process GO:0003676; nucleic acid binding; molecular_function}	{NA}	{NA}	{NA}	{NA}	{NA}	{PF00665:Integrase core domain PF00098:Zinc knuckle PF06467:MYM-type Zinc finger with FCS sequence motif}
A00501	{Contig108:73762:75293:+}	{NA}	{NA}	{NA}	{NA}	{NA}	{GO:0006397; mRNA processing; biological_process GO:0016021; integral to membrane; cellular_component GO:0005737; cytoplasm; cellular_component GO:0005852; eukaryotic translation initiation factor 3 complex; cellular_component GO:0004190; aspartic-type endopeptidase activity; molecular_function GO:0003743; translation initiation factor activity; molecular_function GO:0005634; nucleus; cellular_co…	{NA}	{NA}	{NA}	{NA}	{NA}	{PF05843:Suppressor of forked protein (Suf) PF01080:Presenilin PF05091:Eukaryotic translation initiation factor 3 subunit 7 (eIF-3)}
A00502	{Contig108:76561:79458:+}	{PIL37704.1; hypothetical protein GSI_01398 [Ganoderma sinense ZZ0214-1]}	{NA}	{mpr:MPER_12933; }	{NA}	{NA}	{GO:0015074; DNA integration; biological_process}	{NA}	{NA}	{NA}	{NA}	{NA}	{PF00665:Integrase core domain}
A00503	{Contig108:83190:83740:+}	{XP_009543602.1; hypothetical protein HETIRDRAFT_425458 [Heterobasidion irregulare TC 32-1]}	{Q9USL7; 37S ribosomal protein rsm18, mitochondrial }	{hir:HETIRDRAFT_425458; K02963 RP-S18, MRPS18, rpsR small subunit ribosomal protein S18 -- Genetic Information Processing; Translation; Ribosome [PATH:ko03010]}	{SPCC18B5.04; KOG3162 Mitochondrial/chloroplast ribosomal protein S18 J Translation, ribosomal structure and biogenesis ;}	{NA}	{GO:0006412; translation; biological_process GO:0003735; structural constituent of ribosome; molecular_function GO:0005622; intracellular; cellular_component GO:0005840; ribosome; cellular_component}	{NA}	{NA}	{NA}	{NA}	{NA}	{PF01084:Ribosomal protein S18}
A00504	{Contig108:86287:88402:-}	{XP_009548822.1; serine protease S53 [Heterobasidion irregulare TC 32-1]}	{Q70GH4; Tripeptidyl-peptidase sed3 }	{hir:HETIRDRAFT_64560; K01279 TPP1, CLN2 tripeptidyl-peptidase I 3.4.14.9 Cellular Processes; Transport and catabolism; Lysosome [PATH:ko04142]}	{NA}	{NA}	{GO:0008236; serine-type peptidase activity; molecular_function GO:0004252; serine-type endopeptidase activity; molecular_function GO:0006508; proteolysis; biological_process}	{NA}	{SED3_ASPFU; SED3 CAE46473.1 596 Neosartorya fumigata 330879 FUNCTION: Secreted tripeptidyl-peptidase which degrades proteins at acidic pHs and is involved in virulence.; CATALYTIC ACTIVITY: Release of an N-terminal tripeptide from a polypeptide.; COFACTOR: Binds 1 calcium ion per subunit (By similarity).; BIOPHYSICOCHEMICAL PROPERTIES: pH dependence: Optimum pH is about 6;; SUBCELLULAR LOCATION:…	{NA}	{YES}	{NA}	{PF00082:Subtilase family PF09286:Pro-kumamolisin, activation domain }
A00505	{Contig108:89056:89925:+}	{NA}	{NA}	{NA}	{NA}	{NA}	{NA}	{NA}	{NA}	{NA}	{NA}	{NA}	{NA}
A00506	{Contig108:91897:95441:+}	{NA}	{NA}	{NA}	{NA}	{NA}	{GO:0003676; nucleic acid binding; molecular_function GO:0008270; zinc ion binding; molecular_function}	{NA}	{NA}	{NA}	{NA}	{NA}	{PF00098:Zinc knuckle}
A00507	{Contig108:95543:101000:+}	{NA}	{NA}	{NA}	{NA}	{NA}	{GO:0003964; RNA-directed DNA polymerase activity; molecular_function GO:0006278; RNA-dependent DNA replication; biological_process GO:0003723; RNA binding; molecular_function}	{NA}	{NA}	{NA}	{NA}	{NA}	{PF00078:Reverse transcriptase (RNA-dependent DNA polymerase)}
A00508	{Contig108:101148:103901:+}	{NA}	{NA}	{NA}	{NA}	{NA}	{NA}	{NA}	{NA}	{NA}	{NA}	{NA}	{NA}
A00509	{Contig108:104845:105216:+}	{NA}	{NA}	{NA}	{NA}	{NA}	{GO:0071008; U2-type post-mRNA release spliceosomal complex; cellular_component GO:0006810; transport; biological_process GO:0005886; plasma membrane; cellular_component GO:0000390; spliceosome disassembly; biological_process}	{NA}	{NA}	{NA}	{NA}	{NA}	{PF04632:Fusaric acid resistance protein family PF15458:Nineteen complex-related protein 2}
A00510	{Contig108:105493:106210:+}	{NA}	{NA}	{NA}	{NA}	{NA}	{NA}	{NA}	{NA}	{NA}	{NA}	{NA}	{NA}
A00511	{Contig108:106237:106626:+}	{XP_012177141.1; predicted protein [Fibroporia radiculosa]}	{NA}	{NA}	{NA}	{NA}	{NA}	{NA}	{NA}	{NA}	{NA}	{NA}	{NA}
A00512	{Contig108:106651:107493:+}	{ESK86547.1; reverse transcriptase-rnase h-integrase [Moniliophthora roreri MCA 2997]}	{NA}	{mrr:Moror_9818; }	{NA}	{NA}	{GO:0015074; DNA integration; biological_process}	{NA}	{NA}	{NA}	{NA}	{NA}	{PF00665:Integrase core domain}
A00513	{Contig108:107666:108568:+}	{NA}	{NA}	{NA}	{NA}	{NA}	{NA}	{NA}	{NA}	{NA}	{NA}	{NA}	{NA}
A00514	{Contig108:114274:114999:-}	{XP_007370952.1; hypothetical protein DICSQDRAFT_71809 [Dichomitus squalens LYAD-421 SS1]}	{P25600; Putative transposon Ty5-1 protein YCL074W }	{dsq:DICSQDRAFT_71809; }	{NA}	{NA}	{NA}	{NA}	{NA}	{NA}	{NA}	{NA}	{NA}
A00515	{Contig108:115585:116982:-}	{CDO76881.1; hypothetical protein BN946_scf184903.g2 [Trametes cinnabarina]}	{NA}	{adl:AURDEDRAFT_77597; }	{NA}	{NA}	{GO:0015074; DNA integration; biological_process}	{NA}	{NA}	{NA}	{NA}	{NA}	{PF00665:Integrase core domain}
A00516	{Contig108:117011:118585:-}	{NA}	{NA}	{NA}	{NA}	{NA}	{GO:0055114; oxidation-reduction process; biological_process GO:0008270; zinc ion binding; molecular_function GO:0003676; nucleic acid binding; molecular_function GO:0006520; cellular amino acid metabolic process; biological_process GO:0016491; oxidoreductase activity; molecular_function}	{NA}	{NA}	{NA}	{NA}	{NA}	{PF02812:Glu/Leu/Phe/Val dehydrogenase, dimerisation domain PF06467:MYM-type Zinc finger with FCS sequence motif PF00098:Zinc knuckle}
A00517	{Contig108:121713:123852:-}	{XP_007362882.1; subtilisin-like protein [Dichomitus squalens LYAD-421 SS1]}	{NA}	{dsq:DICSQDRAFT_100668; K01279 TPP1, CLN2 tripeptidyl-peptidase I 3.4.14.9 Cellular Processes; Transport and catabolism; Lysosome [PATH:ko04142]}	{NA}	{NA}	{GO:0006508; proteolysis; biological_process GO:0004252; serine-type endopeptidase activity; molecular_function GO:0008236; serine-type peptidase activity; molecular_function}	{NA}	{NA}	{NA}	{YES}	{NA}	{PF00082:Subtilase family PF09286:Pro-kumamolisin, activation domain }
A00518	{Contig108:124213:128815:-}	{XP_009548822.1; serine protease S53 [Heterobasidion irregulare TC 32-1]}	{NA}	{hir:HETIRDRAFT_64560; K01279 TPP1, CLN2 tripeptidyl-peptidase I 3.4.14.9 Cellular Processes; Transport and catabolism; Lysosome [PATH:ko04142]}	{NA}	{NA}	{GO:0008236; serine-type peptidase activity; molecular_function GO:0004252; serine-type endopeptidase activity; molecular_function GO:0006508; proteolysis; biological_process}	{NA}	{NA}	{NA}	{NA}	{NA}	{PF09286:Pro-kumamolisin, activation domain PF00082:Subtilase family}
A00519	{Contig108:129991:131883:-}	{XP_009544497.1; hypothetical protein HETIRDRAFT_439367 [Heterobasidion irregulare TC 32-1]}	{Q5KP44; Inosine-5'-monophosphate dehydrogenase }	{hir:HETIRDRAFT_439367; K00088 IMPDH, guaB IMP dehydrogenase 1.1.1.205 Metabolism; Nucleotide metabolism; Purine metabolism [PATH:ko00230] Metabolism; Xenobiotics biodegradation and metabolism; Drug metabolism - other enzymes [PATH:ko00983] Metabolism; Global and overview maps; Metabolic pathways [PATH:ko01100] Metabolism; Global and overview maps; Biosynthesis of secondary metabolites [PATH:ko01…	{YLR432w; KOG2550 IMP dehydrogenase/GMP reductase F Nucleotide transport and metabolism ;}	{NA}	{GO:0009607; response to biotic stimulus; biological_process GO:0036355; NA GO:0006355; regulation of transcription, DNA-dependent; biological_process GO:0016491; oxidoreductase activity; molecular_function GO:0055114; oxidation-reduction process; biological_process GO:0030554; adenyl nucleotide binding; molecular_function GO:0009228; thiamine biosynthetic process; biological_process GO:0000105; …	{PHI:2474; E3P6S0 imd1 5207 Cryptococcus neoformans Meningoencephalitis Caenorhabditis elegans (related: roundworm) GTP Biosynthesis gene disruption; gene complementation reduced virulence}	{NA}	{NA}	{NA}	{NA}	{PF04309:Glycerol-3-phosphate responsive antiterminator PF00571:CBS domain PF03060:Nitronate monooxygenase PF00478:IMP dehydrogenase / GMP reductase domain PF00977:Histidine biosynthesis protein PF01070:FMN-dependent dehydrogenase PF05690:Thiazole biosynthesis protein ThiG}
A00520	{Contig108:132638:135046:+}	{RDX48535.1; hypothetical protein OH76DRAFT_660390 [Polyporus brumalis]}	{NA}	{ppl:POSPLDRAFT_93553; }	{NA}	{NA}	{GO:0005515; protein binding; molecular_function}	{NA}	{NA}	{NA}	{NA}	{NA}	{PF00018:SH3 domain}
A00521	{Contig108:135212:136354:-}	{XP_009544503.1; hypothetical protein HETIRDRAFT_382512 [Heterobasidion irregulare TC 32-1]}	{A8P7Y3; S-methyl-5'-thioadenosine phosphorylase }	{hir:HETIRDRAFT_382512; K00772 mtaP, MTAP 5'-methylthioadenosine phosphorylase 2.4.2.28 Metabolism; Amino acid metabolism; Cysteine and methionine metabolism [PATH:ko00270] Metabolism; Global and overview maps; Metabolic pathways [PATH:ko01100]}	{SPAC16C9.02c; KOG3985 Methylthioadenosine phosphorylase MTAP F Nucleotide transport and metabolism ;}	{NA}	{GO:0003824; NA GO:0009116; nucleoside metabolic process; biological_process}	{NA}	{NA}	{NA}	{NA}	{NA}	{PF01048:Phosphorylase superfamily}
A00522	{Contig108:141186:141955:+}	{XP_009544499.1; hypothetical protein HETIRDRAFT_473579 [Heterobasidion irregulare TC 32-1]}	{NA}	{hir:HETIRDRAFT_473579; }	{NA}	{NA}	{NA}	{NA}	{NA}	{NA}	{NA}	{NA}	{NA}
A00523	{Contig108:142770:143664:+}	{XP_009544509.1; hypothetical protein HETIRDRAFT_433484 [Heterobasidion irregulare TC 32-1]}	{Q02516; Transcriptional activator HAP5 }	{hir:HETIRDRAFT_433484; }	{YOR358w; KOG1657 CCAAT-binding factor, subunit C (HAP5) K Transcription ;}	{NA}	{GO:0006281; DNA repair; biological_process GO:0043565; sequence-specific DNA binding; molecular_function GO:0005634; nucleus; cellular_component GO:0006352; transcription initiation, DNA-dependent; biological_process GO:0005622; intracellular; cellular_component GO:0003677; DNA binding; molecular_function GO:0051382; kinetochore assembly; biological_process}	{PHI:3054; W7MQF2 FvHAP5 117187 Fusarium verticillioides Maize Ear Rot Zea mays (related: maize) primary and secondary metabolism gene deletion: full; gene complementation reduced virulence}	{NA}	{NA}	{NA}	{NA}	{PF02969:TATA box binding protein associated factor (TAF) PF00125:Core histone H2A/H2B/H3/H4 PF09415:CENP-S associating Centromere protein X PF00808:Histone-like transcription factor (CBF/NF-Y) and archaeal histone}
A00524	{Contig108:144186:144803:+}	{XP_007865942.1; hypothetical protein GLOTRDRAFT_76143 [Gloeophyllum trabeum ATCC 11539]}	{NA}	{gtr:GLOTRDRAFT_76143; }	{NA}	{NA}	{NA}	{NA}	{NA}	{NA}	{NA}	{NA}	{NA}
A00525	{Contig108:145243:146430:-}	{KIM83458.1; hypothetical protein PILCRDRAFT_444412 [Piloderma croceum F 1598]}	{B4TZT8; Mannitol-1-phosphate 5-dehydrogenase }	{tvs:TRAVEDRAFT_19616; }	{NA}	{NA}	{GO:0055114; oxidation-reduction process; biological_process GO:0050662; coenzyme binding; molecular_function GO:0016491; oxidoreductase activity; molecular_function}	{NA}	{NA}	{NA}	{NA}	{NA}	{PF01232:Mannitol dehydrogenase Rossmann domain PF08125:Mannitol dehydrogenase C-terminal domain}
A00526	{Contig108:148629:150578:+}	{XP_009544511.1; hypothetical protein HETIRDRAFT_408728 [Heterobasidion irregulare TC 32-1]}	{NA}	{hir:HETIRDRAFT_408728; K09523 DNAJC3 DnaJ homolog subfamily C member 3 -- Genetic Information Processing; Folding, sorting and degradation; Protein processing in endoplasmic reticulum [PATH:ko04141] Human Diseases; Infectious diseases: Viral; Influenza A [PATH:ko05164]}	{NA}	{NA}	{GO:0042802; identical protein binding; molecular_function GO:0005515; protein binding; molecular_function}	{PHI:4733; Q5NEU6 dnaJ 263 Francisella tularensis Tularemia Mus musculus (related: house mouse) no data found gene mutation unaffected pathogenicity}	{NA}	{NA}	{YES}	{NA}	{PF13181:Tetratricopeptide repeat PF13176:Tetratricopeptide repeat PF13174:Tetratricopeptide repeat PF07721:Tetratricopeptide repeat PF00515:Tetratricopeptide repeat}
A00527	{Contig108:152165:154015:-}	{RDB20698.1; Uncharacterized protein YbiU [Hypsizygus marmoreus]}	{NA}	{gtr:GLOTRDRAFT_138942; }	{NA}	{NA}	{NA}	{NA}	{NA}	{NA}	{NA}	{NA}	{NA}
A00528	{Contig108:155961:158000:-}	{XP_008034890.1; hypothetical protein TRAVEDRAFT_27713 [Trametes versicolor FP-101664 SS1]}	{NA}	{tvs:TRAVEDRAFT_27713; }	{NA}	{NA}	{GO:0008270; zinc ion binding; molecular_function GO:0003700; sequence-specific DNA binding transcription factor activity; molecular_function GO:0006468; protein phosphorylation; biological_process GO:0043565; sequence-specific DNA binding; molecular_function GO:0005524; ATP binding; molecular_function GO:0004674; protein serine/threonine kinase activity; molecular_function GO:0006355; regulation…	{NA}	{NA}	{NA}	{NA}	{NA}	{PF00320:GATA zinc finger PF08826:DMPK coiled coil domain like}
A00529	{Contig108:161124:162271:-}	{XP_007306608.1; hypothetical protein STEHIDRAFT_148523 [Stereum hirsutum FP-91666 SS1]}	{NA}	{shs:STEHIDRAFT_148523; }	{NA}	{NA}	{NA}	{NA}	{NA}	{NA}	{YES}	{NA}	{NA}
A00530	{Contig108:163409:169718:+}	{XP_009544550.1; hypothetical protein HETIRDRAFT_458382 [Heterobasidion irregulare TC 32-1]}	{NA}	{hir:HETIRDRAFT_458382; }	{NA}	{NA}	{GO:0006400; tRNA modification; biological_process GO:0008616; queuosine biosynthetic process; biological_process GO:0008479; queuine tRNA-ribosyltransferase activity; molecular_function GO:0005515; protein binding; molecular_function}	{NA}	{NA}	{NA}	{NA}	{NA}	{PF00400:WD domain, G-beta repeat PF01702:Queuine tRNA-ribosyltransferase}
A00531	{Contig108:169952:172919:+}	{XP_007305259.1; hypothetical protein STEHIDRAFT_60062 [Stereum hirsutum FP-91666 SS1]}	{NA}	{shs:STEHIDRAFT_60062; }	{NA}	{NA}	{NA}	{NA}	{NA}	{NA}	{NA}	{CDZ98345.1_; GH92 mannosyl-oligosaccharide 伪-1,2-mannosidase (EC 3.2.1.113); mannosyl-oligosaccharide 伪-1,3-mannosidase (EC 3.2.1.-);
Asp}	{NA}
A00532	{Contig108:173760:182361:+}	{NA}	{NA}	{NA}	{NA}	{NA}	{GO:0015074; DNA integration; biological_process}	{NA}	{NA}	{NA}	{NA}	{NA}	{PF00665:Integrase core domain}
A00533	{Contig108:182554:186338:+}	{KTB43581.1; reverse transcriptase-rnase h-integrase [Moniliophthora roreri]}	{NA}	{mrr:Moror_17137; }	{NA}	{NA}	{GO:0003723; RNA binding; molecular_function GO:0006278; RNA-dependent DNA replication; biological_process GO:0003964; RNA-directed DNA polymerase activity; molecular_function GO:0015074; DNA integration; biological_process}	{NA}	{NA}	{NA}	{NA}	{NA}	{PF00078:Reverse transcriptase (RNA-dependent DNA polymerase) PF00665:Integrase core domain}
A00534	{Contig108:186384:187493:+}	{NA}	{NA}	{NA}	{NA}	{NA}	{NA}	{NA}	{NA}	{NA}	{NA}	{NA}	{NA}
A00535	{Contig108:193030:195185:-}	{NA}	{NA}	{NA}	{NA}	{NA}	{NA}	{NA}	{NA}	{NA}	{NA}	{NA}	{NA}
A00536	{Contig108:204302:205135:+}	{NA}	{NA}	{NA}	{NA}	{NA}	{NA}	{NA}	{NA}	{NA}	{NA}	{NA}	{NA}
A00537	{Contig108:205379:206221:+}	{XP_007371791.1; hypothetical protein DICSQDRAFT_44307, partial [Dichomitus squalens LYAD-421 SS1]}	{NA}	{dsq:DICSQDRAFT_44307; }	{NA}	{NA}	{GO:0003676; nucleic acid binding; molecular_function GO:0008270; zinc ion binding; molecular_function}	{NA}	{NA}	{NA}	{NA}	{NA}	{PF00098:Zinc knuckle}
A00538	{Contig108:206952:208121:+}	{XP_008035527.1; DNA/RNA polymerase, partial [Trametes versicolor FP-101664 SS1]}	{NA}	{tvs:TRAVEDRAFT_86253; }	{NA}	{NA}	{GO:0003964; RNA-directed DNA polymerase activity; molecular_function GO:0003723; RNA binding; molecular_function GO:0006278; RNA-dependent DNA replication; biological_process}	{NA}	{NA}	{NA}	{NA}	{NA}	{PF00078:Reverse transcriptase (RNA-dependent DNA polymerase)}
A00539	{Contig108:208595:210366:-}	{NA}	{NA}	{NA}	{NA}	{NA}	{NA}	{NA}	{NA}	{NA}	{NA}	{NA}	{NA}
A00540	{Contig108:211022:211672:-}	{XP_008043835.1; DNA/RNA polymerase, partial [Trametes versicolor FP-101664 SS1]}	{NA}	{tvs:TRAVEDRAFT_86257; }	{NA}	{NA}	{NA}	{NA}	{NA}	{NA}	{NA}	{NA}	{NA}
A00541	{Contig108:211952:212362:-}	{EGN91319.1; hypothetical protein SERLA73DRAFT_157576, partial [Serpula lacrymans var. lacrymans S7.3]}	{NA}	{NA}	{NA}	{NA}	{GO:0003964; RNA-directed DNA polymerase activity; molecular_function GO:0006626; protein targeting to mitochondrion; biological_process GO:0003723; RNA binding; molecular_function GO:0006278; RNA-dependent DNA replication; biological_process GO:0005741; mitochondrial outer membrane; cellular_component}	{NA}	{NA}	{NA}	{NA}	{NA}	{PF10568:Outer mitochondrial membrane transport complex protein PF00078:Reverse transcriptase (RNA-dependent DNA polymerase)}
A00542	{Contig108:213194:215234:-}	{NA}	{NA}	{NA}	{NA}	{NA}	{GO:0016655; oxidoreductase activity, acting on NADH or NADPH, quinone or similar compound as acceptor; molecular_function GO:0055114; oxidation-reduction process; biological_process}	{NA}	{NA}	{NA}	{NA}	{NA}	{PF10664:Cyanobacterial and plastid NDH-1 subunit M}
A00543	{Contig109:1233:1643:+}	{NA}	{NA}	{NA}	{NA}	{NA}	{GO:0008009; chemokine activity; molecular_function GO:0005576; NA GO:0006955; immune response; biological_process}	{NA}	{NA}	{NA}	{NA}	{NA}	{PF00048:Small cytokines (intecrine/chemokine), interleukin-8 like}
A00544	{Contig109:5864:6343:+}	{NA}	{NA}	{NA}	{NA}	{NA}	{NA}	{NA}	{NA}	{NA}	{NA}	{NA}	{NA}
A00545	{Contig109:7288:8166:-}	{NA}	{NA}	{NA}	{NA}	{NA}	{NA}	{NA}	{NA}	{NA}	{NA}	{NA}	{NA}
A00546	{Contig109:13668:17369:+}	{NA}	{NA}	{NA}	{NA}	{NA}	{NA}	{NA}	{NA}	{NA}	{NA}	{NA}	{NA}
A00547	{Contig109:18163:19230:-}	{NA}	{NA}	{NA}	{NA}	{NA}	{NA}	{NA}	{NA}	{NA}	{NA}	{NA}	{NA}
A00548	{Contig109:19384:24595:-}	{ESK85835.1; hypothetical protein Moror_2377 [Moniliophthora roreri MCA 2997]}	{NA}	{mrr:Moror_2377; }	{NA}	{NA}	{GO:0003723; RNA binding; molecular_function GO:0006278; RNA-dependent DNA replication; biological_process GO:0003964; RNA-directed DNA polymerase activity; molecular_function GO:0015074; DNA integration; biological_process}	{NA}	{NA}	{NA}	{NA}	{NA}	{PF00665:Integrase core domain PF00078:Reverse transcriptase (RNA-dependent DNA polymerase)}
A00549	{Contig109:25394:28868:+}	{ESK85835.1; hypothetical protein Moror_2377 [Moniliophthora roreri MCA 2997]}	{NA}	{mrr:Moror_2377; }	{NA}	{NA}	{GO:0003723; RNA binding; molecular_function GO:0006278; RNA-dependent DNA replication; biological_process GO:0003964; RNA-directed DNA polymerase activity; molecular_function GO:0015074; DNA integration; biological_process}	{NA}	{NA}	{NA}	{NA}	{NA}	{PF00665:Integrase core domain PF00078:Reverse transcriptase (RNA-dependent DNA polymerase)}
A00550	{Contig109:28923:29777:+}	{NA}	{NA}	{NA}	{NA}	{NA}	{NA}	{NA}	{NA}	{NA}	{NA}	{NA}	{NA}
A00551	{Contig109:31966:34774:-}	{NA}	{NA}	{NA}	{NA}	{NA}	{NA}	{NA}	{NA}	{NA}	{NA}	{NA}	{NA}
A00552	{Contig109:35803:36561:+}	{NA}	{NA}	{NA}	{NA}	{NA}	{NA}	{NA}	{NA}	{NA}	{NA}	{NA}	{NA}
A00553	{Contig109:37072:39864:+}	{NA}	{NA}	{NA}	{NA}	{NA}	{NA}	{NA}	{NA}	{NA}	{NA}	{NA}	{NA}
A00554	{Contig109:40660:41794:-}	{KZP17883.1; carbohydrate esterase family 4 protein [Fibularhizoctonia sp. CBS 109695]}	{NA}	{lbc:LACBIDRAFT_293318; }	{NA}	{NA}	{GO:0005975; carbohydrate metabolic process; biological_process GO:0016810; hydrolase activity, acting on carbon-nitrogen (but not peptide) bonds; molecular_function}	{NA}	{NA}	{NA}	{YES}	{BAE92728.1_; CE4 acetyl xylan esterase (EC 3.1.1.72); chitin deacetylase (EC 3.5.1.41); chitooligosaccharide deacetylase (EC 3.5.1.-); peptidoglycan GlcNAc deacetylase (EC 3.5.1.-); peptidoglycan N-acetylmuramic acid deacetylase (EC 3.5.1.-). -}	{PF01522:Polysaccharide deacetylase}
A00555	{Contig109:44094:48421:+}	{OJT11574.1; Retrovirus-related Pol polyprotein from transposon TNT 1-94, partial [Trametes pubescens]}	{NA}	{NA}	{NA}	{NA}	{GO:0015074; DNA integration; biological_process}	{NA}	{NA}	{NA}	{NA}	{NA}	{PF00665:Integrase core domain}
A00556	{Contig109:50854:55182:+}	{XP_012185866.1; predicted protein [Fibroporia radiculosa]}	{NA}	{NA}	{NA}	{NA}	{GO:0008270; zinc ion binding; molecular_function GO:0015074; DNA integration; biological_process GO:0003676; nucleic acid binding; molecular_function}	{NA}	{NA}	{NA}	{NA}	{NA}	{PF00665:Integrase core domain PF00098:Zinc knuckle}
A00557	{Contig109:57756:58219:-}	{KZP12354.1; hypothetical protein FIBSPDRAFT_754951, partial [Fibularhizoctonia sp. CBS 109695]}	{NA}	{pco:PHACADRAFT_103912; }	{NA}	{NA}	{NA}	{NA}	{NA}	{NA}	{NA}	{NA}	{NA}
A00558	{Contig109:60166:63687:-}	{KIL55008.1; hypothetical protein M378DRAFT_201131 [Amanita muscaria Koide BX008]}	{NA}	{mrr:Moror_608; }	{NA}	{NA}	{GO:0046983; protein dimerization activity; molecular_function GO:0008289; lipid binding; molecular_function}	{NA}	{NA}	{NA}	{NA}	{NA}	{PF05699:hAT family C-terminal dimerisation region PF05823:Nematode fatty acid retinoid binding protein (Gp-FAR-1)}
A00559	{Contig109:66813:68041:+}	{KZP17883.1; carbohydrate esterase family 4 protein [Fibularhizoctonia sp. CBS 109695]}	{NA}	{lbc:LACBIDRAFT_293318; }	{NA}	{NA}	{GO:0016810; hydrolase activity, acting on carbon-nitrogen (but not peptide) bonds; molecular_function GO:0005975; carbohydrate metabolic process; biological_process}	{NA}	{NA}	{NA}	{YES}	{BAE92728.1_; CE4 acetyl xylan esterase (EC 3.1.1.72); chitin deacetylase (EC 3.5.1.41); chitooligosaccharide deacetylase (EC 3.5.1.-); peptidoglycan GlcNAc deacetylase (EC 3.5.1.-); peptidoglycan N-acetylmuramic acid deacetylase (EC 3.5.1.-). -}	{PF01522:Polysaccharide deacetylase}
A00560	{Contig109:68825:71618:-}	{NA}	{NA}	{NA}	{NA}	{NA}	{NA}	{NA}	{NA}	{NA}	{NA}	{NA}	{NA}
A00561	{Contig109:71868:74608:-}	{NA}	{NA}	{NA}	{NA}	{NA}	{NA}	{NA}	{NA}	{NA}	{NA}	{NA}	{NA}
A00562	{Contig109:77969:80741:-}	{NA}	{NA}	{NA}	{NA}	{NA}	{NA}	{NA}	{NA}	{NA}	{NA}	{NA}	{NA}
A00563	{Contig109:82822:85325:-}	{NA}	{NA}	{NA}	{NA}	{NA}	{GO:0003677; DNA binding; molecular_function}	{NA}	{NA}	{NA}	{NA}	{NA}	{PF07460:NUMOD3 motif (2 copies)}
A00564	{Contig109:87769:90540:-}	{NA}	{NA}	{NA}	{NA}	{NA}	{NA}	{NA}	{NA}	{NA}	{NA}	{NA}	{NA}
A00565	{Contig109:92665:92982:+}	{NA}	{NA}	{NA}	{NA}	{NA}	{NA}	{NA}	{NA}	{NA}	{NA}	{NA}	{NA}
A00566	{Contig109:94010:97424:-}	{NA}	{NA}	{NA}	{NA}	{NA}	{NA}	{NA}	{NA}	{NA}	{NA}	{NA}	{NA}
A00567	{Contig109:98427:98729:+}	{NA}	{NA}	{NA}	{NA}	{NA}	{NA}	{NA}	{NA}	{NA}	{NA}	{NA}	{NA}
A00568	{Contig109:99462:102171:-}	{NA}	{NA}	{NA}	{NA}	{NA}	{NA}	{NA}	{NA}	{NA}	{NA}	{NA}	{NA}
A00569	{Contig109:103296:103625:+}	{NA}	{NA}	{NA}	{NA}	{NA}	{NA}	{NA}	{NA}	{NA}	{NA}	{NA}	{NA}
A00570	{Contig109:103953:106715:-}	{NA}	{NA}	{NA}	{NA}	{NA}	{NA}	{NA}	{NA}	{NA}	{NA}	{NA}	{NA}
A00571	{Contig109:109292:110928:+}	{EMD40918.1; hypothetical protein CERSUDRAFT_111502 [Gelatoporia subvermispora B]}	{P0CQ73; ATP-dependent RNA helicase FAL1 }	{shs:STEHIDRAFT_120185; K13025 EIF4A3, FAL1 ATP-dependent RNA helicase 3.6.4.13 Genetic Information Processing; Translation; RNA transport [PATH:ko03013] Genetic Information Processing; Translation; mRNA surveillance pathway [PATH:ko03015] Genetic Information Processing; Transcription; Spliceosome [PATH:ko03040]}	{7299019; KOG0328 Predicted ATP-dependent RNA helicase FAL1, involved in rRNA maturation, DEAD-box superfamily J Translation, ribosomal structure and biogenesis ;}	{gnl|TC-DB|P38919; 3.A.18.1.1 Eukaryotic initiation factor 4A-III - Homo sapiens (Human).}	{GO:0008026; ATP-dependent helicase activity; molecular_function GO:0003677; DNA binding; molecular_function GO:0004386; helicase activity; molecular_function GO:0003676; nucleic acid binding; molecular_function GO:0016787; hydrolase activity; molecular_function GO:0005524; ATP binding; molecular_function}	{NA}	{NA}	{NA}	{NA}	{NA}	{PF00270:DEAD/DEAH box helicase PF00580:UvrD/REP helicase N-terminal domain PF04851:Type III restriction enzyme, res subunit PF00271:Helicase conserved C-terminal domain}
A00572	{Contig109:111968:114704:-}	{NA}	{NA}	{NA}	{NA}	{NA}	{NA}	{NA}	{NA}	{NA}	{NA}	{NA}	{NA}
A00573	{Contig109:116403:119453:-}	{NA}	{NA}	{NA}	{NA}	{NA}	{NA}	{NA}	{NA}	{NA}	{NA}	{NA}	{NA}
A00574	{Contig109:120616:122388:-}	{NA}	{NA}	{NA}	{NA}	{NA}	{GO:0005515; protein binding; molecular_function}	{NA}	{NA}	{NA}	{NA}	{NA}	{PF00646:F-box domain}
A00575	{Contig109:125480:128247:-}	{NA}	{NA}	{NA}	{NA}	{NA}	{NA}	{NA}	{NA}	{NA}	{NA}	{NA}	{NA}
A00576	{Contig109:129098:129643:-}	{NA}	{NA}	{NA}	{NA}	{NA}	{NA}	{NA}	{NA}	{NA}	{NA}	{NA}	{NA}
A00577	{Contig109:130664:131662:-}	{KIJ05998.1; hypothetical protein PAXINDRAFT_92644, partial [Paxillus involutus ATCC 200175]}	{NA}	{NA}	{NA}	{NA}	{GO:0003676; nucleic acid binding; molecular_function GO:0008270; zinc ion binding; molecular_function}	{NA}	{NA}	{NA}	{NA}	{NA}	{PF00098:Zinc knuckle}
A00578	{Contig109:133118:135850:-}	{NA}	{NA}	{NA}	{NA}	{NA}	{NA}	{NA}	{NA}	{NA}	{NA}	{NA}	{NA}
A00579	{Contig109:136838:137605:+}	{NA}	{NA}	{NA}	{NA}	{NA}	{NA}	{NA}	{NA}	{NA}	{NA}	{NA}	{NA}
A00580	{Contig109:138470:141092:-}	{PPQ64237.1; hypothetical protein CVT24_008640 [Panaeolus cyanescens]}	{NA}	{NA}	{NA}	{NA}	{NA}	{NA}	{NA}	{NA}	{NA}	{NA}	{NA}
A00581	{Contig109:142978:145314:-}	{KIM88358.1; hypothetical protein PILCRDRAFT_814257 [Piloderma croceum F 1598]}	{NA}	{lbc:LACBIDRAFT_291738; }	{NA}	{NA}	{GO:0008914; leucyltransferase activity; molecular_function GO:0030163; protein catabolic process; biological_process}	{NA}	{NA}	{NA}	{NA}	{NA}	{PF03588:Leucyl/phenylalanyl-tRNA protein transferase}
A00582	{Contig109:146376:149158:-}	{NA}	{NA}	{NA}	{NA}	{NA}	{NA}	{NA}	{NA}	{NA}	{NA}	{NA}	{NA}
A00583	{Contig109:150170:153301:-}	{NA}	{NA}	{NA}	{NA}	{NA}	{GO:0016021; integral to membrane; cellular_component}	{NA}	{NA}	{NA}	{NA}	{NA}	{PF13903:PMP-22/EMP/MP20/Claudin tight junction}
A00584	{Contig109:155425:164342:-}	{NA}	{NA}	{NA}	{NA}	{NA}	{NA}	{NA}	{NA}	{NA}	{NA}	{NA}	{NA}
A00585	{Contig109:166849:167947:+}	{NA}	{NA}	{NA}	{NA}	{NA}	{NA}	{NA}	{NA}	{NA}	{NA}	{NA}	{NA}
A00586	{Contig109:169181:169752:-}	{PPQ93512.1; hypothetical protein CVT25_005213 [Psilocybe cyanescens]}	{NA}	{tvs:TRAVEDRAFT_127596; }	{NA}	{NA}	{GO:0046983; protein dimerization activity; molecular_function}	{NA}	{NA}	{NA}	{NA}	{NA}	{PF05699:hAT family C-terminal dimerisation region}
A00587	{Contig109:170868:177445:+}	{NA}	{NA}	{NA}	{NA}	{NA}	{GO:0008270; zinc ion binding; molecular_function GO:0003723; RNA binding; molecular_function GO:0006278; RNA-dependent DNA replication; biological_process GO:0003964; RNA-directed DNA polymerase activity; molecular_function GO:0003676; nucleic acid binding; molecular_function}	{NA}	{NA}	{NA}	{NA}	{NA}	{PF00078:Reverse transcriptase (RNA-dependent DNA polymerase) PF00098:Zinc knuckle}
A00588	{Contig109:177479:181119:+}	{ESK85835.1; hypothetical protein Moror_2377 [Moniliophthora roreri MCA 2997]}	{NA}	{mrr:Moror_2377; }	{NA}	{NA}	{GO:0003964; RNA-directed DNA polymerase activity; molecular_function GO:0015074; DNA integration; biological_process GO:0003723; RNA binding; molecular_function GO:0006278; RNA-dependent DNA replication; biological_process}	{NA}	{NA}	{NA}	{NA}	{NA}	{PF00665:Integrase core domain PF00078:Reverse transcriptase (RNA-dependent DNA polymerase)}
A00589	{Contig109:181927:184083:-}	{PPQ81292.1; hypothetical protein CVT26_015194 [Gymnopilus dilepis]}	{NA}	{abp:AGABI1DRAFT60708; }	{NA}	{NA}	{NA}	{NA}	{NA}	{NA}	{NA}	{NA}	{NA}
A00590	{Contig109:187258:191593:-}	{OJT11574.1; Retrovirus-related Pol polyprotein from transposon TNT 1-94, partial [Trametes pubescens]}	{NA}	{NA}	{NA}	{NA}	{GO:0008270; zinc ion binding; molecular_function GO:0003676; nucleic acid binding; molecular_function GO:0015074; DNA integration; biological_process}	{NA}	{NA}	{NA}	{NA}	{NA}	{PF00098:Zinc knuckle PF00665:Integrase core domain}
A00591	{Contig109:195122:197800:-}	{NA}	{NA}	{NA}	{NA}	{NA}	{NA}	{NA}	{NA}	{NA}	{NA}	{NA}	{NA}
A00592	{Contig109:203108:204994:-}	{NA}	{NA}	{NA}	{NA}	{NA}	{NA}	{NA}	{NA}	{NA}	{NA}	{NA}	{NA}
A00593	{Contig109:206499:209927:-}	{PSS37206.1; hypothetical protein PHLCEN_2v950 [Phlebia centrifuga]}	{NA}	{hir:HETIRDRAFT_315669; }	{NA}	{NA}	{GO:0015074; DNA integration; biological_process}	{NA}	{NA}	{NA}	{NA}	{NA}	{PF00665:Integrase core domain}
A00594	{Contig109:216106:217175:+}	{NA}	{NA}	{NA}	{NA}	{NA}	{NA}	{NA}	{NA}	{NA}	{NA}	{NA}	{NA}
A00595	{Contig109:217899:218902:-}	{NA}	{NA}	{NA}	{NA}	{NA}	{NA}	{NA}	{NA}	{NA}	{NA}	{NA}	{NA}
A00596	{Contig109:218945:220855:-}	{NA}	{NA}	{NA}	{NA}	{NA}	{NA}	{NA}	{NA}	{NA}	{NA}	{NA}	{NA}
A00597	{Contig10:1:2011:-}	{NA}	{NA}	{NA}	{NA}	{NA}	{GO:0003676; nucleic acid binding; molecular_function GO:0008270; zinc ion binding; molecular_function}	{NA}	{NA}	{NA}	{NA}	{NA}	{PF00098:Zinc knuckle}
A00598	{Contig10:3886:5073:-}	{NA}	{NA}	{NA}	{NA}	{NA}	{NA}	{NA}	{NA}	{NA}	{NA}	{NA}	{NA}
A00599	{Contig10:6029:7095:-}	{NA}	{NA}	{NA}	{NA}	{NA}	{NA}	{NA}	{NA}	{NA}	{NA}	{NA}	{NA}
A00600	{Contig10:9068:10160:+}	{OJT10703.1; hypothetical protein TRAPUB_12796 [Trametes pubescens]}	{NA}	{NA}	{NA}	{NA}	{GO:0004803; transposase activity; molecular_function GO:0006313; transposition, DNA-mediated; biological_process GO:0003677; DNA binding; molecular_function GO:0015074; DNA integration; biological_process}	{NA}	{NA}	{NA}	{NA}	{NA}	{PF01498:Transposase}
A00601	{Contig10:10372:12371:-}	{NA}	{NA}	{NA}	{NA}	{NA}	{NA}	{NA}	{NA}	{NA}	{NA}	{NA}	{NA}
A00602	{Contig10:13978:19394:+}	{RDB14951.1; putative AC transposase [Hypsizygus marmoreus]}	{NA}	{NA}	{NA}	{NA}	{GO:0003677; DNA binding; molecular_function}	{NA}	{NA}	{NA}	{NA}	{NA}	{PF02892:BED zinc finger}
A00603	{Contig10:21224:24787:+}	{PSS02525.1; hypothetical protein PHLCEN_2v4025 [Phlebia centrifuga]}	{NA}	{hir:HETIRDRAFT_315363; }	{NA}	{NA}	{GO:0003676; nucleic acid binding; molecular_function GO:0004523; ribonuclease H activity; molecular_function GO:0003964; RNA-directed DNA polymerase activity; molecular_function GO:0006278; RNA-dependent DNA replication; biological_process GO:0003723; RNA binding; molecular_function}	{NA}	{NA}	{NA}	{NA}	{NA}	{PF00075:RNase H PF00078:Reverse transcriptase (RNA-dependent DNA polymerase)}
A00604	{Contig10:26187:26441:-}	{KIM59388.1; hypothetical protein SCLCIDRAFT_126261, partial [Scleroderma citrinum Foug A]}	{NA}	{shs:STEHIDRAFT_159740; }	{NA}	{NA}	{NA}	{NA}	{NA}	{NA}	{NA}	{NA}	{NA}
A00605	{Contig10:27059:28084:-}	{AUF42087.1; putative homeodomain protein [Volvariella volvacea]}	{P03934; Transposable element Tc1 transposase }	{fme:FOMMEDRAFT_96437; }	{NA}	{NA}	{GO:0005622; intracellular; cellular_component GO:0003700; sequence-specific DNA binding transcription factor activity; molecular_function GO:0006310; DNA recombination; biological_process GO:0006355; regulation of transcription, DNA-dependent; biological_process GO:0015074; DNA integration; biological_process GO:0003677; DNA binding; molecular_function GO:0006313; transposition, DNA-mediated; bi…	{NA}	{NA}	{NA}	{NA}	{NA}	{PF01498:Transposase PF02796:Helix-turn-helix domain of resolvase PF04218:CENP-B N-terminal DNA-binding domain PF01047:MarR family}
A00606	{Contig10:30428:31747:+}	{NA}	{NA}	{NA}	{NA}	{NA}	{GO:0008270; zinc ion binding; molecular_function GO:0003676; nucleic acid binding; molecular_function}	{NA}	{NA}	{NA}	{NA}	{NA}	{PF00098:Zinc knuckle}
A00607	{Contig10:31846:37109:+}	{KTB41376.1; hypothetical protein WG66_6048 [Moniliophthora roreri]}	{NA}	{mrr:Moror_15883; }	{NA}	{NA}	{GO:0004190; aspartic-type endopeptidase activity; molecular_function GO:0003723; RNA binding; molecular_function GO:0006278; RNA-dependent DNA replication; biological_process GO:0003964; RNA-directed DNA polymerase activity; molecular_function GO:0006508; proteolysis; biological_process GO:0015074; DNA integration; biological_process}	{NA}	{NA}	{NA}	{NA}	{NA}	{PF09668:Aspartyl protease PF00665:Integrase core domain PF00078:Reverse transcriptase (RNA-dependent DNA polymerase)}
A00608	{Contig10:38778:39549:+}	{KIM82820.1; hypothetical protein PILCRDRAFT_70290 [Piloderma croceum F 1598]}	{P42158; Casein kinase 1-like protein 1 }	{tvs:TRAVEDRAFT_25423; }	{At4g26100; KOG1164 Casein kinase (serine/threonine/tyrosine protein kinase) T Signal transduction mechanisms ;}	{NA}	{GO:0005524; ATP binding; molecular_function GO:0004672; protein kinase activity; molecular_function GO:0016773; phosphotransferase activity, alcohol group as acceptor; molecular_function GO:0016020; membrane; cellular_component GO:0006468; protein phosphorylation; biological_process GO:0042025; host cell nucleus; cellular_component GO:0009103; lipopolysaccharide biosynthetic process; biological_…	{PHI:9823; A0A0E0S0W9 Fg08731 5518 Fusarium graminearum Fusarium head blight Brachypodium distachyon (related: stiff brome) Protein kinase domain-containing protein Altered gene expression / gene regulation: silencing; other evidence: transgenic plants reduced virulence}	{NA}	{NA}	{NA}	{NA}	{PF06293:Lipopolysaccharide kinase (Kdo/WaaP) family PF07714:Protein tyrosine kinase PF03585:Herpesvirus ICP4-like protein C-terminal region PF05445:Poxvirus serine/threonine protein kinase PF00069:Protein kinase domain}
A00609	{Contig10:40663:41208:-}	{NA}	{NA}	{NA}	{NA}	{NA}	{NA}	{NA}	{NA}	{NA}	{NA}	{NA}	{NA}
A00610	{Contig10:43305:44661:-}	{KDQ54571.1; hypothetical protein JAAARDRAFT_60555 [Jaapia argillacea MUCL 33604]}	{NA}	{gtr:GLOTRDRAFT_138559; }	{NA}	{NA}	{NA}	{NA}	{NA}	{NA}	{NA}	{NA}	{NA}
A00611	{Contig10:46115:47257:-}	{PIL23904.1; hypothetical protein GSI_13655 [Ganoderma sinense ZZ0214-1]}	{NA}	{psq:PUNSTDRAFT_99922; K03538 POP4, RPP29 ribonuclease P protein subunit POP4 3.1.26.5 Genetic Information Processing; Translation; Ribosome biogenesis in eukaryotes [PATH:ko03008] Genetic Information Processing; Translation; RNA transport [PATH:ko03013]}	{NA}	{NA}	{GO:0000172; ribonuclease MRP complex; cellular_component GO:0008033; tRNA processing; biological_process GO:0004540; ribonuclease activity; molecular_function GO:0030677; ribonuclease P complex; cellular_component GO:0006364; rRNA processing; biological_process GO:0006379; mRNA cleavage; biological_process GO:0003723; RNA binding; molecular_function}	{NA}	{NA}	{NA}	{NA}	{NA}	{PF01868:Domain of unknown function UPF0086}
A00612	{Contig10:47544:50593:-}	{XP_007299491.1; hypothetical protein STEHIDRAFT_90479 [Stereum hirsutum FP-91666 SS1]}	{NA}	{shs:STEHIDRAFT_90479; }	{NA}	{NA}	{NA}	{NA}	{NA}	{NA}	{NA}	{NA}	{NA}
A00613	{Contig10:51001:53124:-}	{KZV63606.1; kinase-like protein [Peniophora sp. CONT]}	{Q6TGC6; Serine/threonine-protein kinase CBK1 }	{hir:HETIRDRAFT_108831; }	{YNL161w; KOG0605 NDR and related serine/threonine kinases R General function prediction only ;}	{NA}	{GO:0009103; lipopolysaccharide biosynthetic process; biological_process GO:0004672; protein kinase activity; molecular_function GO:0004674; protein serine/threonine kinase activity; molecular_function GO:0005524; ATP binding; molecular_function GO:0016773; phosphotransferase activity, alcohol group as acceptor; molecular_function GO:0006468; protein phosphorylation; biological_process GO:0016020…	{PHI:158; O59918 UKC1 5270 Ustilago maydis Corn Smut Zea mays (related: maize) Protein kinase gene deletion reduced virulence}	{O59918_USTMD; UKC1 AAC09291.1 608 Ustilago maydis 5270 CATALYTIC ACTIVITY: ATP + a protein = ADP + a phosphoprotein.; SIMILARITY: Contains 1 AGC-kinase C-terminal domain. 10102363 Unknown {ID:PF00069; Description: Pkinase} Euchlaena spp., Zea spp. (Poaceae) herb Smut. Corn smut Smut {ID:0005524; Method: IEA:UniProtKB-KW; Description: F:ATP binding} {ID:0004674; Method: IEA:UniProtKB-KW; Descript…	{NA}	{NA}	{NA}	{PF07714:Protein tyrosine kinase PF00433:Protein kinase C terminal domain PF06293:Lipopolysaccharide kinase (Kdo/WaaP) family PF00069:Protein kinase domain PF05445:Poxvirus serine/threonine protein kinase}
A00614	{Contig10:53973:56036:-}	{XP_009547708.1; cytochrome P450 monooxygenase 51 [Heterobasidion irregulare TC 32-1]}	{NA}	{hir:HETIRDRAFT_123323; }	{NA}	{NA}	{GO:0016705; oxidoreductase activity, acting on paired donors, with incorporation or reduction of molecular oxygen; molecular_function GO:0020037; heme binding; molecular_function GO:0055114; oxidation-reduction process; biological_process GO:0005506; iron ion binding; molecular_function}	{NA}	{NA}	{Hetan1.fgenesh2_pm.C_scaffold_3000526; E-classP450,groupI P450_Ha048 http://p450.riceblast.snu.ac.kr/class.php?a=dv_sequence&id=21926&spe_id=54342&ref_id=60815}	{NA}	{NA}	{PF00067:Cytochrome P450}
A00615	{Contig10:58019:61837:+}	{KIM65583.1; hypothetical protein SCLCIDRAFT_112229, partial [Scleroderma citrinum Foug A]}	{NA}	{NA}	{NA}	{NA}	{GO:0015074; DNA integration; biological_process}	{NA}	{NA}	{NA}	{NA}	{NA}	{PF00665:Integrase core domain}
A00616	{Contig10:62311:65715:-}	{XP_007370952.1; hypothetical protein DICSQDRAFT_71809 [Dichomitus squalens LYAD-421 SS1]}	{NA}	{dsq:DICSQDRAFT_71809; }	{NA}	{NA}	{NA}	{NA}	{NA}	{NA}	{NA}	{NA}	{NA}
A00617	{Contig10:65766:71078:-}	{KTB43636.1; hypothetical protein WG66_3785 [Moniliophthora roreri]}	{NA}	{mrr:Moror_7636; }	{NA}	{NA}	{GO:0003964; RNA-directed DNA polymerase activity; molecular_function GO:0015074; DNA integration; biological_process GO:0003723; RNA binding; molecular_function GO:0006278; RNA-dependent DNA replication; biological_process}	{NA}	{NA}	{NA}	{NA}	{NA}	{PF00665:Integrase core domain PF00078:Reverse transcriptase (RNA-dependent DNA polymerase)}
A00618	{Contig10:71488:72690:-}	{CDO76211.1; hypothetical protein BN946_scf184602.g1, partial [Trametes cinnabarina]}	{NA}	{pco:PHACADRAFT_58680; }	{NA}	{NA}	{GO:0015074; DNA integration; biological_process}	{NA}	{NA}	{NA}	{NA}	{NA}	{PF00665:Integrase core domain}
A00619	{Contig10:73893:75128:+}	{NA}	{NA}	{NA}	{NA}	{NA}	{GO:0008270; zinc ion binding; molecular_function GO:0003676; nucleic acid binding; molecular_function}	{NA}	{NA}	{NA}	{NA}	{NA}	{PF00098:Zinc knuckle}
A00620	{Contig10:75188:78668:+}	{ESK85835.1; hypothetical protein Moror_2377 [Moniliophthora roreri MCA 2997]}	{NA}	{mrr:Moror_2377; }	{NA}	{NA}	{GO:0003964; RNA-directed DNA polymerase activity; molecular_function GO:0015074; DNA integration; biological_process GO:0003723; RNA binding; molecular_function GO:0006278; RNA-dependent DNA replication; biological_process}	{NA}	{NA}	{NA}	{NA}	{NA}	{PF00665:Integrase core domain PF00078:Reverse transcriptase (RNA-dependent DNA polymerase)}
A00621	{Contig10:78714:79885:+}	{NA}	{NA}	{NA}	{NA}	{NA}	{GO:0003676; nucleic acid binding; molecular_function GO:0008270; zinc ion binding; molecular_function}	{NA}	{NA}	{NA}	{NA}	{NA}	{PF00098:Zinc knuckle}
A00622	{Contig10:80631:82307:-}	{NA}	{NA}	{NA}	{NA}	{NA}	{GO:0008270; zinc ion binding; molecular_function GO:0055114; oxidation-reduction process; biological_process GO:0006520; cellular amino acid metabolic process; biological_process GO:0016491; oxidoreductase activity; molecular_function GO:0003676; nucleic acid binding; molecular_function}	{NA}	{NA}	{NA}	{NA}	{NA}	{PF00098:Zinc knuckle PF02812:Glu/Leu/Phe/Val dehydrogenase, dimerisation domain PF06467:MYM-type Zinc finger with FCS sequence motif}
A00623	{Contig10:85379:89037:+}	{KIL57076.1; hypothetical protein M378DRAFT_1031569 [Amanita muscaria Koide BX008]}	{NA}	{cput:CONPUDRAFT_38191; }	{NA}	{NA}	{GO:0046872; metal ion binding; molecular_function}	{NA}	{NA}	{NA}	{NA}	{NA}	{PF00096:Zinc finger, C2H2 type}
A00624	{Contig10:90884:91336:+}	{EEB88836.1; hypothetical protein MPER_13145 [Moniliophthora perniciosa FA553]}	{NA}	{mpr:MPER_13145; }	{NA}	{NA}	{NA}	{NA}	{NA}	{NA}	{NA}	{NA}	{NA}
A00625	{Contig10:91554:96029:+}	{NA}	{NA}	{NA}	{NA}	{NA}	{GO:0003964; RNA-directed DNA polymerase activity; molecular_function GO:0015074; DNA integration; biological_process GO:0003723; RNA binding; molecular_function GO:0006278; RNA-dependent DNA replication; biological_process}	{NA}	{NA}	{NA}	{NA}	{NA}	{PF00665:Integrase core domain PF00078:Reverse transcriptase (RNA-dependent DNA polymerase)}
A00626	{Contig10:96083:97710:+}	{NA}	{NA}	{NA}	{NA}	{NA}	{NA}	{NA}	{NA}	{NA}	{NA}	{NA}	{NA}
A00627	{Contig10:108531:110964:+}	{NA}	{NA}	{NA}	{NA}	{NA}	{GO:0004672; protein kinase activity; molecular_function GO:0031386; NA GO:0016881; acid-amino acid ligase activity; molecular_function GO:0003824; NA GO:0006468; protein phosphorylation; biological_process GO:0005524; ATP binding; molecular_function GO:0016567; protein ubiquitination; biological_process}	{NA}	{NA}	{NA}	{NA}	{NA}	{PF08941:USP8 interacting PF01163:RIO1 family PF07714:Protein tyrosine kinase PF00069:Protein kinase domain}
A00628	{Contig10:111148:113271:-}	{XP_007303885.1; NCS cytosine-purine permease [Stereum hirsutum FP-91666 SS1]}	{NA}	{shs:STEHIDRAFT_96940; }	{NA}	{NA}	{GO:0015851; nucleobase transport; biological_process GO:0015205; nucleobase transmembrane transporter activity; molecular_function GO:0016020; membrane; cellular_component}	{NA}	{NA}	{NA}	{NA}	{NA}	{PF02133:Permease for cytosine/purines, uracil, thiamine, allantoin}
A00629	{Contig10:113505:116355:-}	{PCH44922.1; hypothetical protein WOLCODRAFT_165497 [Wolfiporia cocos MD-104 SS10]}	{NA}	{gtr:GLOTRDRAFT_139747; }	{NA}	{NA}	{NA}	{NA}	{NA}	{NA}	{NA}	{NA}	{NA}
A00630	{Contig10:116674:117728:-}	{XP_009552307.1; hypothetical protein HETIRDRAFT_329585, partial [Heterobasidion irregulare TC 32-1]}	{NA}	{hir:HETIRDRAFT_329585; }	{NA}	{NA}	{NA}	{NA}	{NA}	{NA}	{NA}	{NA}	{NA}
A00631	{Contig10:118716:120290:-}	{KZV76706.1; hypothetical protein PENSPDRAFT_622683 [Peniophora sp. CONT]}	{NA}	{shs:STEHIDRAFT_110857; }	{NA}	{NA}	{NA}	{NA}	{NA}	{NA}	{NA}	{NA}	{NA}
A00632	{Contig10:120863:122859:+}	{XP_009552315.1; hypothetical protein HETIRDRAFT_156993 [Heterobasidion irregulare TC 32-1]}	{NA}	{hir:HETIRDRAFT_156993; }	{NA}	{NA}	{NA}	{NA}	{NA}	{NA}	{NA}	{NA}	{NA}
A00633	{Contig10:123785:132080:-}	{NA}	{NA}	{NA}	{NA}	{NA}	{NA}	{NA}	{NA}	{NA}	{NA}	{NA}	{NA}
A00634	{Contig10:132134:133192:-}	{ESK82878.1; hypothetical protein Moror_1390, partial [Moniliophthora roreri MCA 2997]}	{NA}	{mrr:Moror_1390; }	{NA}	{NA}	{GO:0015074; DNA integration; biological_process}	{NA}	{NA}	{NA}	{NA}	{NA}	{PF00665:Integrase core domain}
A00635	{Contig10:133798:135491:+}	{NA}	{NA}	{NA}	{NA}	{NA}	{GO:0008270; zinc ion binding; molecular_function GO:0003676; nucleic acid binding; molecular_function}	{NA}	{NA}	{NA}	{NA}	{NA}	{PF00098:Zinc knuckle}
A00636	{Contig10:135551:138070:+}	{SJL07261.1; uncharacterized protein ARMOST_10604 [Armillaria ostoyae]}	{NA}	{mrr:Moror_11929; }	{NA}	{NA}	{GO:0003964; RNA-directed DNA polymerase activity; molecular_function GO:0003723; RNA binding; molecular_function GO:0006278; RNA-dependent DNA replication; biological_process}	{NA}	{NA}	{NA}	{NA}	{NA}	{PF00078:Reverse transcriptase (RNA-dependent DNA polymerase)}
A00637	{Contig10:138186:138884:+}	{ESK82588.1; hypothetical protein Moror_3663 [Moniliophthora roreri MCA 2997]}	{NA}	{mrr:Moror_3663; }	{NA}	{NA}	{GO:0015074; DNA integration; biological_process}	{NA}	{NA}	{NA}	{NA}	{NA}	{PF00665:Integrase core domain}
A00638	{Contig10:139069:140315:+}	{NA}	{NA}	{NA}	{NA}	{NA}	{NA}	{NA}	{NA}	{NA}	{NA}	{NA}	{NA}
A00639	{Contig10:141143:142195:-}	{EEB89023.1; hypothetical protein MPER_12935 [Moniliophthora perniciosa FA553]}	{NA}	{mpr:MPER_12935; }	{NA}	{NA}	{NA}	{NA}	{NA}	{NA}	{NA}	{NA}	{NA}
A00640	{Contig10:142315:143517:-}	{SJL15525.1; uncharacterized protein ARMOST_19025 [Armillaria ostoyae]}	{NA}	{mrr:Moror_15419; }	{NA}	{NA}	{GO:0003723; RNA binding; molecular_function GO:0006278; RNA-dependent DNA replication; biological_process GO:0003964; RNA-directed DNA polymerase activity; molecular_function}	{NA}	{NA}	{NA}	{NA}	{NA}	{PF00078:Reverse transcriptase (RNA-dependent DNA polymerase)}
A00641	{Contig10:143701:144813:-}	{NA}	{NA}	{NA}	{NA}	{NA}	{GO:0003676; nucleic acid binding; molecular_function GO:0008270; zinc ion binding; molecular_function}	{NA}	{NA}	{NA}	{NA}	{NA}	{PF00098:Zinc knuckle}
A00642	{Contig10:146010:148005:+}	{NA}	{NA}	{NA}	{NA}	{NA}	{NA}	{NA}	{NA}	{NA}	{NA}	{NA}	{NA}
A00643	{Contig10:148497:150629:+}	{GAT50407.1; predicted protein [Mycena chlorophos]}	{NA}	{hir:HETIRDRAFT_156993; }	{NA}	{NA}	{NA}	{NA}	{NA}	{NA}	{NA}	{NA}	{NA}
A00644	{Contig10:151395:153519:+}	{XP_009552315.1; hypothetical protein HETIRDRAFT_156993 [Heterobasidion irregulare TC 32-1]}	{NA}	{hir:HETIRDRAFT_156993; }	{NA}	{NA}	{NA}	{NA}	{NA}	{NA}	{NA}	{NA}	{NA}
A00645	{Contig10:157533:159657:+}	{KDQ59009.1; hypothetical protein JAAARDRAFT_33737 [Jaapia argillacea MUCL 33604]}	{NA}	{psq:PUNSTDRAFT_108850; }	{NA}	{NA}	{GO:0006367; transcription initiation from RNA polymerase II promoter; biological_process GO:0003712; transcription cofactor activity; molecular_function GO:0000124; SAGA complex; cellular_component GO:0005672; transcription factor TFIIA complex; cellular_component}	{NA}	{NA}	{NA}	{NA}	{NA}	{PF03153:Transcription factor IIA, alpha/beta subunit PF12090:Spt20 family}
A00646	{Contig10:160096:160515:-}	{NA}	{NA}	{NA}	{NA}	{NA}	{NA}	{NA}	{NA}	{NA}	{NA}	{NA}	{NA}
A00647	{Contig10:162143:164480:+}	{NA}	{NA}	{shs:STEHIDRAFT_46411; }	{NA}	{NA}	{GO:0003712; transcription cofactor activity; molecular_function GO:0000124; SAGA complex; cellular_component}	{NA}	{NA}	{NA}	{NA}	{NA}	{PF12090:Spt20 family}
A00648	{Contig10:164600:167032:-}	{XP_007303896.1; kinase-like protein [Stereum hirsutum FP-91666 SS1]}	{NA}	{shs:STEHIDRAFT_146993; }	{NA}	{NA}	{GO:0006468; protein phosphorylation; biological_process GO:0005524; ATP binding; molecular_function GO:0004672; protein kinase activity; molecular_function}	{NA}	{NA}	{NA}	{NA}	{NA}	{PF07714:Protein tyrosine kinase PF00069:Protein kinase domain}
A00649	{Contig10:167121:167797:+}	{XP_009552322.1; hypothetical protein HETIRDRAFT_126085 [Heterobasidion irregulare TC 32-1]}	{NA}	{hir:HETIRDRAFT_126085; }	{NA}	{NA}	{NA}	{NA}	{NA}	{NA}	{NA}	{NA}	{NA}
A00650	{Contig10:169156:170509:+}	{NA}	{NA}	{NA}	{NA}	{NA}	{NA}	{NA}	{NA}	{NA}	{NA}	{NA}	{NA}
A00651	{Contig10:170631:172621:-}	{XP_007303894.1; amidase signature enzyme [Stereum hirsutum FP-91666 SS1]}	{NA}	{shs:STEHIDRAFT_96955; }	{NA}	{NA}	{GO:0016884; carbon-nitrogen ligase activity, with glutamine as amido-N-donor; molecular_function}	{NA}	{NA}	{NA}	{NA}	{NA}	{PF01425:Amidase}
A00652	{Contig10:172763:174581:+}	{RDX54628.1; Mob1/phocein [Polyporus brumalis]}	{NA}	{shs:STEHIDRAFT_168375; }	{NA}	{NA}	{NA}	{NA}	{NA}	{NA}	{NA}	{NA}	{NA}
A00653	{Contig10:175098:181860:-}	{NA}	{NA}	{NA}	{NA}	{NA}	{GO:0016192; vesicle-mediated transport; biological_process GO:0005198; NA GO:0030117; membrane coat; cellular_component GO:0006886; intracellular protein transport; biological_process}	{NA}	{NA}	{NA}	{NA}	{NA}	{PF04053:Coatomer WD associated region }
A00654	{Contig10:182985:184880:-}	{XP_009552821.1; hypothetical protein HETIRDRAFT_482132 [Heterobasidion irregulare TC 32-1]}	{NA}	{hir:HETIRDRAFT_482132; }	{NA}	{NA}	{GO:0005515; protein binding; molecular_function}	{NA}	{NA}	{NA}	{NA}	{NA}	{PF00646:F-box domain}
A00655	{Contig10:185450:186772:-}	{NA}	{NA}	{NA}	{NA}	{NA}	{NA}	{NA}	{NA}	{NA}	{NA}	{NA}	{NA}
A00656	{Contig10:187479:193809:-}	{NA}	{NA}	{NA}	{NA}	{NA}	{GO:0005515; protein binding; molecular_function GO:0030117; membrane coat; cellular_component GO:0005198; NA GO:0006886; intracellular protein transport; biological_process GO:0016192; vesicle-mediated transport; biological_process GO:0008115; sarcosine oxidase activity; molecular_function GO:0046653; tetrahydrofolate metabolic process; biological_process}	{NA}	{NA}	{NA}	{NA}	{NA}	{PF04053:Coatomer WD associated region PF04267:Sarcosine oxidase, delta subunit family PF00856:SET domain}
A00657	{Contig10:194276:196353:-}	{XP_009552250.1; hypothetical protein HETIRDRAFT_329864 [Heterobasidion irregulare TC 32-1]}	{O59945; Fimbrin }	{hir:HETIRDRAFT_329864; K17275 PLS1 plastin-1 -- }	{SPBC1778.06c; KOG0046 Ca2+-binding actin-bundling protein (fimbrin/plastin), EF-Hand protein superfamily Z Cytoskeleton ;}	{NA}	{GO:0005515; protein binding; molecular_function}	{NA}	{NA}	{NA}	{NA}	{NA}	{PF00307:Calponin homology (CH) domain}
A00658	{Contig10:200289:201172:-}	{NA}	{NA}	{NA}	{NA}	{NA}	{NA}	{NA}	{NA}	{NA}	{NA}	{NA}	{NA}
A00659	{Contig10:203665:205259:-}	{NA}	{NA}	{NA}	{NA}	{NA}	{NA}	{NA}	{NA}	{NA}	{NA}	{NA}	{NA}
A00660	{Contig10:216719:220549:-}	{NA}	{NA}	{NA}	{NA}	{NA}	{NA}	{NA}	{NA}	{NA}	{NA}	{NA}	{NA}
A00661	{Contig10:224803:226332:-}	{NA}	{NA}	{NA}	{NA}	{NA}	{GO:0006914; autophagy; biological_process GO:0048870; cell motility; biological_process GO:0031514; motile cilium; cellular_component GO:0016021; integral to membrane; cellular_component GO:0051082; unfolded protein binding; molecular_function GO:0010508; positive regulation of autophagy; biological_process}	{NA}	{NA}	{NA}	{NA}	{NA}	{PF04111:Autophagy protein Apg6 PF03938:Outer membrane protein (OmpH-like) PF13851:Growth-arrest specific micro-tubule binding PF10186:Vacuolar sorting 38 and autophagy-related subunit 14 PF09726:Transmembrane protein}
A00662	{Contig10:229925:232055:-}	{XP_009550761.1; hypothetical protein HETIRDRAFT_388721 [Heterobasidion irregulare TC 32-1]}	{Q09925; Serine palmitoyltransferase 2 }	{hir:HETIRDRAFT_388721; K00654 SPT serine palmitoyltransferase 2.3.1.50 Metabolism; Lipid metabolism; Sphingolipid metabolism [PATH:ko00600] Metabolism; Global and overview maps; Metabolic pathways [PATH:ko01100] Environmental Information Processing; Signal transduction; Sphingolipid signaling pathway [PATH:ko04071] Cellular Processes; Transport and catabolism; Autophagy - yeast [PATH:ko04138]}	{YDR062w; KOG1357 Serine palmitoyltransferase O Posttranslational modification, protein turnover, chaperones ;}	{NA}	{GO:0006520; cellular amino acid metabolic process; biological_process GO:0009058; biosynthetic process; biological_process GO:0016829; lyase activity; molecular_function GO:0030170; pyridoxal phosphate binding; molecular_function GO:0008152; NA}	{NA}	{NA}	{NA}	{NA}	{NA}	{PF00155:Aminotransferase class I and II PF00266:Aminotransferase class-V PF01212:Beta-eliminating lyase PF01053:Cys/Met metabolism PLP-dependent enzyme}
A00663	{Contig10:232288:232646:+}	{XP_009550853.1; hypothetical protein HETIRDRAFT_174026 [Heterobasidion irregulare TC 32-1]}	{Q54FN9; LYR motif-containing protein 4 }	{hir:HETIRDRAFT_174026; K22069 LYRM4 LYR motif-containing protein 4 -- }	{NA}	{NA}	{NA}	{NA}	{NA}	{NA}	{NA}	{NA}	{NA}
A00664	{Contig10:232968:235714:-}	{XP_007303688.1; rhamnolipids biosynthesis 3-oxoacyl-reductase [Stereum hirsutum FP-91666 SS1]}	{NA}	{shs:STEHIDRAFT_121067; }	{NA}	{NA}	{GO:0005198; NA GO:0019028; viral capsid; cellular_component GO:0005737; cytoplasm; cellular_component GO:0016021; integral to membrane; cellular_component GO:0006629; lipid metabolic process; biological_process GO:0003857; 3-hydroxyacyl-CoA dehydrogenase activity; molecular_function GO:0008152; NA GO:0055114; oxidation-reduction process; biological_process GO:0016491; oxidoreductase activity; mo…	{NA}	{NA}	{NA}	{NA}	{NA}	{PF02737:3-hydroxyacyl-CoA dehydrogenase, NAD binding domain PF01065:Hexon, adenovirus major coat protein, N-terminal domain PF02544:3-oxo-5-alpha-steroid 4-dehydrogenase PF00106:short chain dehydrogenase}
A00665	{Contig10:241139:244419:-}	{KII91798.1; hypothetical protein PLICRDRAFT_82004, partial [Plicaturopsis crispa FD-325 SS-3]}	{NA}	{NA}	{NA}	{NA}	{GO:0003676; nucleic acid binding; molecular_function}	{NA}	{NA}	{NA}	{NA}	{NA}	{PF02037:SAP domain}
A00666	{Contig10:244699:245865:+}	{NA}	{NA}	{NA}	{NA}	{NA}	{GO:0019031; viral envelope; cellular_component}	{NA}	{NA}	{NA}	{NA}	{NA}	{PF03554:UL73 viral envelope glycoprotein }
A00667	{Contig10:248031:252963:+}	{XP_009550885.1; ABC transporter [Heterobasidion irregulare TC 32-1]}	{H6TB12; Sophorolipid transporter }	{hir:HETIRDRAFT_460605; K05658 ABCB1, CD243 ATP-binding cassette, subfamily B (MDR/TAP), member 1 7.6.2.2 Environmental Information Processing; Membrane transport; ABC transporters [PATH:ko02010] Organismal Systems; Digestive system; Bile secretion [PATH:ko04976] Human Diseases; Cancers: Overview; MicroRNAs in cancer [PATH:ko05206] Human Diseases; Cancers: Specific types; Gastric cancer [PATH:ko0…	{At4g01830; KOG0055 Multidrug/pheromone exporter, ABC superfamily Q Secondary metabolites biosynthesis, transport and catabolism ;}	{gnl|TC-DB|O43140; 3.A.1.201.11 Multidrug resistance protein 1 OS=Cryptococcus neoformans GN=mdr1 PE=2 SV=1}	{GO:0004020; adenylylsulfate kinase activity; molecular_function GO:0055085; transmembrane transport; biological_process GO:0008152; NA GO:0016301; kinase activity; molecular_function GO:0006810; transport; biological_process GO:0000103; sulfate assimilation; biological_process GO:0007186; G-protein coupled receptor protein signaling pathway; biological_process GO:0004871; signal transducer activ…	{NA}	{NA}	{NA}	{NA}	{NA}	{PF03193:Protein of unknown function, DUF258 PF00485:Phosphoribulokinase / Uridine kinase family PF06414:Zeta toxin PF07728:AAA domain (dynein-related subfamily) PF00664:ABC transporter transmembrane region PF00503:G-protein alpha subunit PF00004:ATPase family associated with various cellular activities (AAA) PF01583:Adenylylsulphate kinase PF00005:ABC transporter}
A00668	{Contig10:255276:256798:-}	{NA}	{NA}	{NA}	{NA}	{NA}	{NA}	{NA}	{NA}	{NA}	{NA}	{NA}	{NA}
A00669	{Contig10:257501:258547:+}	{XP_009552034.1; hypothetical protein HETIRDRAFT_329528 [Heterobasidion irregulare TC 32-1]}	{NA}	{hir:HETIRDRAFT_329528; K13989 DERL2_3 Derlin-2/3 -- Genetic Information Processing; Folding, sorting and degradation; Protein processing in endoplasmic reticulum [PATH:ko04141]}	{NA}	{NA}	{NA}	{NA}	{NA}	{NA}	{NA}	{NA}	{NA}
A00670	{Contig10:258575:259322:-}	{XP_009552033.1; hypothetical protein HETIRDRAFT_329320 [Heterobasidion irregulare TC 32-1]}	{B8GTF1; Orotate phosphoribosyltransferase }	{hir:HETIRDRAFT_329320; K00762 pyrE orotate phosphoribosyltransferase 2.4.2.10 Metabolism; Nucleotide metabolism; Pyrimidine metabolism [PATH:ko00240] Metabolism; Global and overview maps; Metabolic pathways [PATH:ko01100]}	{YML106w; KOG1377 Uridine 5'- monophosphate synthase/orotate phosphoribosyltransferase F Nucleotide transport and metabolism ;}	{NA}	{GO:0009116; nucleoside metabolic process; biological_process}	{PHI:687; P0CS95 URA5 5207 Cryptococcus neoformans Cryptococcosis Mus musculus (related: house mouse) orotidine monophosphate pyrophosphorylase gene disruption reduced virulence}	{O74686_AJECA; URA5 AAC62627.1 244 Ajellomyces capsulata 5037 Unknown 9748447 Unknown {ID:PF00156; Description: Pribosyltran} humans vertebrata Darling's disease Darling's Disease {ID:0000287; Method: IEA:HAMAP; Description: F:magnesium ion binding} {ID:0004588; Method: IEA:HAMAP; Description: F:orotate phosphoribosyltransferase activity} {ID:0009116; Method: IEA:InterPro; Description: P:nucleosi…	{NA}	{NA}	{NA}	{PF00156:Phosphoribosyl transferase domain}
A00671	{Contig10:259505:265488:+}	{XP_009551843.1; hypothetical protein HETIRDRAFT_37935 [Heterobasidion irregulare TC 32-1]}	{NA}	{hir:HETIRDRAFT_37935; K19881 BUD7, BCH1 Chs5-Arf1p-binding protein BUD7/BCH1 -- }	{NA}	{NA}	{GO:0008430; selenium binding; molecular_function GO:0005515; protein binding; molecular_function}	{NA}	{NA}	{NA}	{NA}	{NA}	{PF04592:Selenoprotein P, N terminal region PF13181:Tetratricopeptide repeat}
A00672	{Contig10:265651:266918:+}	{XP_009552005.1; hypothetical protein HETIRDRAFT_422410 [Heterobasidion irregulare TC 32-1]}	{NA}	{hir:HETIRDRAFT_422410; }	{NA}	{NA}	{NA}	{NA}	{NA}	{NA}	{NA}	{NA}	{NA}
A00673	{Contig10:267386:268574:-}	{PIL27326.1; transporter [Ganoderma sinense ZZ0214-1]}	{NA}	{cput:CONPUDRAFT_146201; K13344 PEX13 peroxin-13 -- Cellular Processes; Transport and catabolism; Peroxisome [PATH:ko04146]}	{NA}	{NA}	{GO:0016021; integral to membrane; cellular_component GO:0005515; protein binding; molecular_function GO:0005777; peroxisome; cellular_component GO:0016560; protein import into peroxisome matrix, docking; biological_process}	{NA}	{NA}	{NA}	{NA}	{NA}	{PF04088:Peroxin 13, N-terminal region PF00018:SH3 domain}
A00674	{Contig10:268799:269986:-}	{NA}	{NA}	{NA}	{NA}	{NA}	{GO:0051304; chromosome separation; biological_process}	{NA}	{NA}	{NA}	{NA}	{NA}	{PF04079:Segregation and condensation complex subunit ScpB}
A00675	{Contig10:270889:272118:+}	{CDO70541.1; hypothetical protein BN946_scf184573.g9 [Trametes cinnabarina]}	{NA}	{NA}	{NA}	{NA}	{GO:0006874; cellular calcium ion homeostasis; biological_process GO:0004190; aspartic-type endopeptidase activity; molecular_function GO:0005852; eukaryotic translation initiation factor 3 complex; cellular_component GO:0005672; transcription factor TFIIA complex; cellular_component GO:0006367; transcription initiation from RNA polymerase II promoter; biological_process GO:0005737; cytoplasm; ce…	{NA}	{NA}	{NA}	{NA}	{NA}	{PF06459:Ryanodine Receptor TM 4-6 PF01080:Presenilin PF05091:Eukaryotic translation initiation factor 3 subunit 7 (eIF-3) PF03153:Transcription factor IIA, alpha/beta subunit PF09507:DNA polymerase subunit Cdc27}
A00676	{Contig10:272415:273187:-}	{XP_007868139.1; hypothetical protein GLOTRDRAFT_130816 [Gloeophyllum trabeum ATCC 11539]}	{Q9Y822; 54S ribosomal protein L16, mitochondrial }	{gtr:GLOTRDRAFT_130816; }	{SPBC1105.03c; KOG3422 Mitochondrial ribosomal protein L16 J Translation, ribosomal structure and biogenesis ;}	{NA}	{GO:0005840; ribosome; cellular_component GO:0006412; translation; biological_process GO:0003735; structural constituent of ribosome; molecular_function}	{NA}	{NA}	{NA}	{NA}	{NA}	{PF00252:Ribosomal protein L16p/L10e}
A00677	{Contig10:273303:275533:+}	{XP_024340047.1; hypothetical protein POSPLADRAFT_1139188 [Postia placenta MAD-698-R-SB12]}	{NA}	{ppl:POSPLDRAFT_94321; K12843 PRPF3, PRP3 U4/U6 small nuclear ribonucleoprotein PRP3 -- Genetic Information Processing; Transcription; Spliceosome [PATH:ko03040]}	{NA}	{NA}	{NA}	{NA}	{NA}	{NA}	{NA}	{NA}	{NA}
A00678	{Contig10:275609:276281:+}	{XP_009552232.1; hypothetical protein HETIRDRAFT_422615 [Heterobasidion irregulare TC 32-1]}	{NA}	{hir:HETIRDRAFT_422615; }	{NA}	{NA}	{NA}	{NA}	{NA}	{NA}	{NA}	{NA}	{NA}
A00679	{Contig10:276393:278948:+}	{NA}	{NA}	{NA}	{NA}	{NA}	{NA}	{NA}	{NA}	{NA}	{NA}	{NA}	{NA}
A00680	{Contig10:280616:282490:-}	{XP_009548822.1; serine protease S53 [Heterobasidion irregulare TC 32-1]}	{NA}	{hir:HETIRDRAFT_64560; K01279 TPP1, CLN2 tripeptidyl-peptidase I 3.4.14.9 Cellular Processes; Transport and catabolism; Lysosome [PATH:ko04142]}	{NA}	{NA}	{GO:0006508; proteolysis; biological_process GO:0008236; serine-type peptidase activity; molecular_function GO:0004252; serine-type endopeptidase activity; molecular_function}	{NA}	{NA}	{NA}	{NA}	{NA}	{PF00082:Subtilase family PF09286:Pro-kumamolisin, activation domain }
A00681	{Contig10:284229:294033:-}	{KZT19755.1; hypothetical protein NEOLEDRAFT_1077268, partial [Neolentinus lepideus HHB14362 ss-1]}	{NA}	{gtr:GLOTRDRAFT_50393; }	{NA}	{NA}	{GO:0004252; serine-type endopeptidase activity; molecular_function GO:0008236; serine-type peptidase activity; molecular_function GO:0006508; proteolysis; biological_process}	{NA}	{NA}	{NA}	{NA}	{NA}	{PF00082:Subtilase family PF09286:Pro-kumamolisin, activation domain }
A00682	{Contig10:295011:296237:+}	{NA}	{NA}	{NA}	{NA}	{NA}	{GO:0008270; zinc ion binding; molecular_function GO:0003676; nucleic acid binding; molecular_function}	{NA}	{NA}	{NA}	{NA}	{NA}	{PF00098:Zinc knuckle}
A00683	{Contig10:296273:297160:+}	{NA}	{NA}	{NA}	{NA}	{NA}	{NA}	{NA}	{NA}	{NA}	{NA}	{NA}	{NA}
A00684	{Contig10:297200:299620:+}	{KTB30314.1; putative reverse transcriptase-rnase h-integrase [Moniliophthora roreri]}	{NA}	{mrr:Moror_2377; }	{NA}	{NA}	{GO:0006278; RNA-dependent DNA replication; biological_process GO:0003723; RNA binding; molecular_function GO:0015074; DNA integration; biological_process GO:0003964; RNA-directed DNA polymerase activity; molecular_function}	{NA}	{NA}	{NA}	{NA}	{NA}	{PF00078:Reverse transcriptase (RNA-dependent DNA polymerase) PF00665:Integrase core domain}
A00685	{Contig10:299826:300881:+}	{NA}	{NA}	{NA}	{NA}	{NA}	{NA}	{NA}	{NA}	{NA}	{NA}	{NA}	{NA}
A00686	{Contig10:302369:304125:+}	{NA}	{NA}	{NA}	{NA}	{NA}	{NA}	{NA}	{NA}	{NA}	{NA}	{NA}	{NA}
A00687	{Contig10:307242:309287:-}	{XP_009548822.1; serine protease S53 [Heterobasidion irregulare TC 32-1]}	{Q70J59; Tripeptidyl-peptidase sed2 }	{hir:HETIRDRAFT_64560; K01279 TPP1, CLN2 tripeptidyl-peptidase I 3.4.14.9 Cellular Processes; Transport and catabolism; Lysosome [PATH:ko04142]}	{NA}	{NA}	{GO:0004252; serine-type endopeptidase activity; molecular_function GO:0008236; serine-type peptidase activity; molecular_function GO:0006508; proteolysis; biological_process}	{NA}	{SED2_ASPFU; SED2 CAE17674.1 602 Neosartorya fumigata 330879 FUNCTION: Secreted tripeptidyl-peptidase which degrades proteins at acidic pHs and is involved in virulence.; CATALYTIC ACTIVITY: Release of an N-terminal tripeptide from a polypeptide.; COFACTOR: Binds 1 calcium ion per subunit (By similarity).; BIOPHYSICOCHEMICAL PROPERTIES: Kinetic parameters: KM=62.5 uM for Phe-Pro-Ala-pNA (at 20 de…	{NA}	{YES}	{NA}	{PF00082:Subtilase family PF09286:Pro-kumamolisin, activation domain }
A00688	{Contig10:312749:314245:+}	{KZV76622.1; hypothetical protein PENSPDRAFT_747504 [Peniophora sp. CONT]}	{P55216; Putative cystathionine gamma-lyase 2 }	{hir:HETIRDRAFT_481675; K01758 CTH cystathionine gamma-lyase 4.4.1.1 Metabolism; Amino acid metabolism; Glycine, serine and threonine metabolism [PATH:ko00260] Metabolism; Amino acid metabolism; Cysteine and methionine metabolism [PATH:ko00270] Metabolism; Metabolism of other amino acids; Selenocompound metabolism [PATH:ko00450] Metabolism; Global and overview maps; Metabolic pathways [PATH:ko011…	{CE07648; KOG0053 Cystathionine beta-lyases/cystathionine gamma-synthases E Amino acid transport and metabolism ;}	{NA}	{GO:0030170; pyridoxal phosphate binding; molecular_function}	{PHI:9986; A0A0K0GQB7 metB (PXO_03157) 347 Xanthomonas oryzae bacterial leaf blight Oryza sativa (related: rice) Cystathionine gamma-synthase (CGS) (O-succinylhomoserine(Thiol)-lyase) Gene deletion: full; gene complementation reduced virulence}	{NA}	{NA}	{NA}	{NA}	{PF01053:Cys/Met metabolism PLP-dependent enzyme}
A00689	{Contig10:315358:317563:+}	{KJA15276.1; hypothetical protein HYPSUDRAFT_48494 [Hypholoma sublateritium FD-334 SS-4]}	{NA}	{gtr:GLOTRDRAFT_141518; K12177 COPS3, CSN3 COP9 signalosome complex subunit 3 -- }	{NA}	{NA}	{GO:0005515; protein binding; molecular_function}	{NA}	{NA}	{NA}	{NA}	{NA}	{PF01399:PCI domain}
A00690	{Contig10:318076:319049:+}	{PIL27382.1; hypothetical protein GSI_10530 [Ganoderma sinense ZZ0214-1]}	{P42058; Minor allergen Alt a 7 }	{hir:HETIRDRAFT_382250; K03809 wrbA NAD(P)H dehydrogenase (quinone) 1.6.5.2 Metabolism; Metabolism of cofactors and vitamins; Ubiquinone and other terpenoid-quinone biosynthesis [PATH:ko00130] Metabolism; Global and overview maps; Biosynthesis of secondary metabolites [PATH:ko01110]}	{YDR032c; KOG3135 1,4-benzoquinone reductase-like; Trp repressor binding protein-like/protoplast-secreted protein R General function prediction only ;}	{NA}	{GO:0010181; FMN binding; molecular_function GO:0016491; oxidoreductase activity; molecular_function}	{PHI:6455; G4MTI8 MoYcp4 318829 Magnaporthe oryzae Rice Blast Oryza sativa (related: rice) Flavodoxin-like protein gene deletion: full; gene complementation reduced virulence}	{NA}	{NA}	{NA}	{AAQ24592.1_; AA6 1,4-benzoquinone reductase (EC. 1.6.5.6) -}	{PF00258:Flavodoxin PF03358:NADPH-dependent FMN reductase}
A00691	{Contig10:322337:323929:-}	{XP_009552393.1; hypothetical protein HETIRDRAFT_329596 [Heterobasidion irregulare TC 32-1]}	{NA}	{hir:HETIRDRAFT_329596; }	{NA}	{NA}	{NA}	{NA}	{NA}	{NA}	{NA}	{NA}	{NA}
A00692	{Contig10:325670:330581:-}	{NA}	{NA}	{NA}	{NA}	{NA}	{NA}	{NA}	{NA}	{NA}	{NA}	{NA}	{NA}
A00693	{Contig10:331630:333775:-}	{NA}	{NA}	{NA}	{NA}	{NA}	{NA}	{NA}	{NA}	{NA}	{NA}	{NA}	{NA}
A00694	{Contig10:334885:335610:-}	{PAV17177.1; TPR [Pyrrhoderma noxium]}	{NA}	{pco:PHACADRAFT_257596; }	{NA}	{NA}	{NA}	{NA}	{NA}	{NA}	{NA}	{NA}	{NA}
A00695	{Contig10:335913:336179:-}	{NA}	{NA}	{NA}	{NA}	{NA}	{NA}	{NA}	{NA}	{NA}	{NA}	{NA}	{NA}
A00696	{Contig10:336882:337994:-}	{NA}	{NA}	{NA}	{NA}	{NA}	{NA}	{NA}	{NA}	{NA}	{NA}	{NA}	{NA}
A00697	{Contig10:339727:341049:-}	{NA}	{NA}	{NA}	{NA}	{NA}	{NA}	{NA}	{NA}	{NA}	{NA}	{NA}	{NA}
A00698	{Contig10:345849:346659:+}	{XP_009552023.1; hypothetical protein HETIRDRAFT_481245 [Heterobasidion irregulare TC 32-1]}	{NA}	{hir:HETIRDRAFT_481245; }	{NA}	{NA}	{NA}	{NA}	{NA}	{NA}	{NA}	{NA}	{NA}
A00699	{Contig10:347862:349407:+}	{OBZ77607.1; 26S protease regulatory subunit 8 [Grifola frondosa]}	{P41836; 26S proteasome regulatory subunit 8 homolog }	{tvs:TRAVEDRAFT_54381; K03066 PSMC5, RPT6 26S proteasome regulatory subunit T6 -- Genetic Information Processing; Folding, sorting and degradation; Proteasome [PATH:ko03050] Human Diseases; Infectious diseases: Viral; Epstein-Barr virus infection [PATH:ko05169]}	{SPBC23G7.12c; KOG0728 26S proteasome regulatory complex, ATPase RPT6 O Posttranslational modification, protein turnover, chaperones ;}	{NA}	{GO:0006355; regulation of transcription, DNA-dependent; biological_process GO:0006310; DNA recombination; biological_process GO:0070526; threonylcarbamoyladenosine biosynthetic process; biological_process GO:0015979; photosynthesis; biological_process GO:0006281; DNA repair; biological_process GO:0008134; transcription factor binding; molecular_function GO:0009378; four-way junction helicase act…	{PHI:1566; I1RC95 GzOB006 5518 Fusarium graminearum Fusarium Ear Blight Triticum (related: wheat) transcription factor gene deletion lethal}	{NA}	{NA}	{NA}	{NA}	{PF01695:IstB-like ATP binding protein PF06068:TIP49 C-terminus PF00910:RNA helicase PF07724:AAA domain (Cdc48 subfamily) PF01057:Parvovirus non-structural protein NS1 PF02367:Threonylcarbamoyl adenosine biosynthesis protein TsaE PF00004:ATPase family associated with various cellular activities (AAA) PF00158:Sigma-54 interaction domain PF01078:Magnesium chelatase, subunit ChlI PF02562:PhoH-like p…
A00700	{Contig10:349536:351567:+}	{XP_007308752.1; hypothetical protein STEHIDRAFT_65725 [Stereum hirsutum FP-91666 SS1]}	{NA}	{shs:STEHIDRAFT_65725; K20465 OSBPL9_10_11, ORP9_10_11 oxysterol-binding protein-related protein 9/10/11 -- }	{NA}	{NA}	{NA}	{NA}	{NA}	{NA}	{NA}	{NA}	{NA}
A00701	{Contig10:351768:352884:-}	{KDQ59991.1; hypothetical protein JAAARDRAFT_32355 [Jaapia argillacea MUCL 33604]}	{NA}	{psq:PUNSTDRAFT_44485; }	{NA}	{NA}	{NA}	{NA}	{NA}	{NA}	{NA}	{NA}	{NA}
A00702	{Contig10:353745:354659:+}	{NA}	{NA}	{NA}	{NA}	{NA}	{NA}	{NA}	{NA}	{NA}	{NA}	{NA}	{NA}
A00703	{Contig10:355876:365205:-}	{NA}	{NA}	{NA}	{NA}	{NA}	{GO:0016021; integral to membrane; cellular_component GO:0008521; acetyl-CoA transporter activity; molecular_function}	{NA}	{NA}	{NA}	{NA}	{NA}	{PF13000:Acetyl-coenzyme A transporter 1}
A00704	{Contig10:365869:366529:+}	{XP_007308896.1; UNC-50-like protein [Stereum hirsutum FP-91666 SS1]}	{NA}	{shs:STEHIDRAFT_103359; }	{NA}	{NA}	{GO:0020037; heme binding; molecular_function}	{NA}	{NA}	{NA}	{NA}	{NA}	{PF05038:Cytochrome Cytochrome b558 alpha-subunit}
A00705	{Contig10:369842:371772:+}	{XP_009549684.1; cytochrome P450 monooxygenase 25 [Heterobasidion irregulare TC 32-1]}	{NA}	{hir:HETIRDRAFT_67496; }	{NA}	{NA}	{GO:0020037; heme binding; molecular_function GO:0016705; oxidoreductase activity, acting on paired donors, with incorporation or reduction of molecular oxygen; molecular_function GO:0055114; oxidation-reduction process; biological_process GO:0005506; iron ion binding; molecular_function}	{NA}	{NA}	{Hetan1.estExt_Genewise1Plus.C_120626; E-classP450,groupI P450_Ha089 http://p450.riceblast.snu.ac.kr/class.php?a=dv_sequence&id=21967&spe_id=54342&ref_id=60815}	{NA}	{NA}	{PF00067:Cytochrome P450}
A00706	{Contig10:376281:377623:+}	{PBK95291.1; phospholipase C/P1 nuclease [Armillaria gallica]}	{NA}	{hir:HETIRDRAFT_481195; }	{NA}	{NA}	{GO:0004519; endonuclease activity; molecular_function GO:0003676; nucleic acid binding; molecular_function GO:0006308; DNA catabolic process; biological_process}	{NA}	{NA}	{g19105.t1; E-classP450,groupI P450_107 http://p450.riceblast.snu.ac.kr/class.php?a=dv_sequence&id=47013&spe_id=394662&ref_id=61908}	{YES}	{NA}	{PF02265:S1/P1 Nuclease}
A00707	{Contig10:378352:379143:-}	{XP_009552020.1; hypothetical protein HETIRDRAFT_329945 [Heterobasidion irregulare TC 32-1]}	{Q9LNK7; Probable magnesium transporter NIPA3 }	{hir:HETIRDRAFT_329945; K22733 NIPA, SLC57A2S magnesium transporter -- }	{At1g34470; KOG2922 Uncharacterized conserved protein S Function unknown ;}	{gnl|TC-DB|Q7RWT8; 2.A.7.25.6 Putative uncharacterized protein - Neurospora crassa.}	{GO:0005375; copper ion transmembrane transporter activity; molecular_function GO:0035434; copper ion transmembrane transport; biological_process GO:0016020; membrane; cellular_component GO:0015693; magnesium ion transport; biological_process GO:0015095; magnesium ion transmembrane transporter activity; molecular_function GO:0016021; integral to membrane; cellular_component}	{PHI:4891; Q5A5P7 orf19.5352 5476 Candida albicans Disseminated Candidiasis Mus musculus (related: house mouse) Involved in cell wall integrity gene mutation unaffected pathogenicity}	{NA}	{NA}	{NA}	{NA}	{PF04145:Ctr copper transporter family PF05653:Magnesium transporter NIPA}
A00708	{Contig10:380106:382856:+}	{KDQ60006.1; hypothetical protein JAAARDRAFT_711428 [Jaapia argillacea MUCL 33604]}	{B0DZL3; Probable Xaa-Pro aminopeptidase P }	{psq:PUNSTDRAFT_52482; K01262 pepP Xaa-Pro aminopeptidase 3.4.11.9 }	{7298362; KOG2413 Xaa-Pro aminopeptidase E Amino acid transport and metabolism ;}	{NA}	{GO:0003677; DNA binding; molecular_function GO:0000156; two-component response regulator activity; molecular_function GO:0016787; hydrolase activity; molecular_function GO:0000160; two-component signal transduction system (phosphorelay); biological_process GO:0005524; ATP binding; molecular_function}	{NA}	{NA}	{NA}	{NA}	{NA}	{PF06506:Propionate catabolism activator PF01321:Creatinase/Prolidase N-terminal domain}
A00709	{Contig10:398036:398851:-}	{OBZ72436.1; Transposon TX1 uncharacterized protein [Grifola frondosa]}	{NA}	{mpr:MPER_03581; }	{NA}	{NA}	{GO:0006278; RNA-dependent DNA replication; biological_process GO:0003723; RNA binding; molecular_function GO:0003964; RNA-directed DNA polymerase activity; molecular_function}	{NA}	{NA}	{NA}	{NA}	{NA}	{PF00078:Reverse transcriptase (RNA-dependent DNA polymerase)}
A00710	{Contig10:401919:403033:-}	{NA}	{NA}	{NA}	{NA}	{NA}	{NA}	{NA}	{NA}	{NA}	{NA}	{NA}	{NA}
A00711	{Contig10:403084:405465:-}	{ESK95209.1; hypothetical protein Moror_4032 [Moniliophthora roreri MCA 2997]}	{NA}	{mrr:Moror_4032; }	{NA}	{NA}	{GO:0003964; RNA-directed DNA polymerase activity; molecular_function GO:0015074; DNA integration; biological_process GO:0003723; RNA binding; molecular_function GO:0006278; RNA-dependent DNA replication; biological_process}	{NA}	{NA}	{NA}	{NA}	{NA}	{PF00665:Integrase core domain PF00078:Reverse transcriptase (RNA-dependent DNA polymerase)}
A00712	{Contig10:405634:406464:-}	{NA}	{NA}	{mrr:Moror_9638; }	{NA}	{NA}	{NA}	{NA}	{NA}	{NA}	{NA}	{NA}	{NA}
A00713	{Contig10:406601:410074:-}	{NA}	{NA}	{NA}	{NA}	{NA}	{GO:0008270; zinc ion binding; molecular_function GO:0005047; signal recognition particle binding; molecular_function GO:0006184; GTP catabolic process; biological_process GO:0003924; GTPase activity; molecular_function GO:0006886; intracellular protein transport; biological_process GO:0003676; nucleic acid binding; molecular_function GO:0005785; signal recognition particle receptor complex; cell…	{NA}	{NA}	{NA}	{NA}	{NA}	{PF04086:Signal recognition particle, alpha subunit, N-terminal PF00098:Zinc knuckle}
A00714	{Contig10:411545:412138:+}	{NA}	{NA}	{NA}	{NA}	{NA}	{NA}	{NA}	{NA}	{NA}	{NA}	{NA}	{NA}
A00715	{Contig10:417788:418159:+}	{NA}	{NA}	{NA}	{NA}	{NA}	{NA}	{NA}	{NA}	{NA}	{NA}	{NA}	{NA}
A00716	{Contig10:424346:427411:+}	{EMD36821.1; hypothetical protein CERSUDRAFT_83841 [Gelatoporia subvermispora B]}	{NA}	{shs:STEHIDRAFT_124807; K01262 pepP Xaa-Pro aminopeptidase 3.4.11.9 }	{NA}	{NA}	{NA}	{NA}	{NA}	{NA}	{NA}	{NA}	{NA}
A00717	{Contig10:434723:435500:+}	{NA}	{NA}	{NA}	{NA}	{NA}	{NA}	{NA}	{NA}	{NA}	{NA}	{NA}	{NA}
A00718	{Contig10:445997:449958:+}	{XP_009552018.1; hypothetical protein HETIRDRAFT_390120 [Heterobasidion irregulare TC 32-1]}	{NA}	{hir:HETIRDRAFT_390120; K18422 MOV10 helicase MOV-10 3.6.4.13 }	{NA}	{NA}	{GO:0003676; nucleic acid binding; molecular_function GO:0008026; ATP-dependent helicase activity; molecular_function GO:0003677; DNA binding; molecular_function GO:0005524; ATP binding; molecular_function GO:0016787; hydrolase activity; molecular_function}	{NA}	{NA}	{NA}	{NA}	{NA}	{PF13361:UvrD-like helicase C-terminal domain PF04851:Type III restriction enzyme, res subunit PF00580:UvrD/REP helicase N-terminal domain PF00004:ATPase family associated with various cellular activities (AAA) PF02562:PhoH-like protein PF00270:DEAD/DEAH box helicase}
A00719	{Contig10:451151:454584:+}	{NA}	{NA}	{shs:STEHIDRAFT_65688; K18422 MOV10 helicase MOV-10 3.6.4.13 }	{NA}	{NA}	{GO:0005524; ATP binding; molecular_function}	{NA}	{NA}	{NA}	{NA}	{NA}	{PF01443:Viral (Superfamily 1) RNA helicase}
A00720	{Contig10:456097:469658:+}	{NA}	{NA}	{NA}	{NA}	{NA}	{GO:0008026; ATP-dependent helicase activity; molecular_function GO:0016887; ATPase activity; molecular_function GO:0003676; nucleic acid binding; molecular_function GO:0016787; hydrolase activity; molecular_function GO:0008270; zinc ion binding; molecular_function GO:0005524; ATP binding; molecular_function GO:0003677; DNA binding; molecular_function GO:0006810; transport; biological_process}	{NA}	{NA}	{NA}	{NA}	{NA}	{PF00437:Type II/IV secretion system protein PF01637:ATPase domain predominantly from Archaea PF00004:ATPase family associated with various cellular activities (AAA) PF06220:U1 zinc finger PF07728:AAA domain (dynein-related subfamily) PF00270:DEAD/DEAH box helicase PF02562:PhoH-like protein PF04851:Type III restriction enzyme, res subunit PF00580:UvrD/REP helicase N-terminal domain}
A00721	{Contig10:469719:473567:+}	{NA}	{NA}	{NA}	{NA}	{NA}	{NA}	{NA}	{NA}	{NA}	{NA}	{NA}	{NA}
A00722	{Contig10:474188:476385:-}	{KZV62180.1; aspartate kinase [Peniophora sp. CONT]}	{O60163; Probable aspartokinase }	{hir:HETIRDRAFT_481226; K00928 lysC aspartate kinase 2.7.2.4 Metabolism; Amino acid metabolism; Glycine, serine and threonine metabolism [PATH:ko00260] Metabolism; Biosynthesis of other secondary metabolites; Monobactam biosynthesis [PATH:ko00261] Metabolism; Amino acid metabolism; Cysteine and methionine metabolism [PATH:ko00270] Metabolism; Amino acid metabolism; Lysine biosynthesis [PATH:ko003…	{SPBC19F5.04; KOG0456 Aspartate kinase E Amino acid transport and metabolism ;}	{NA}	{GO:0016597; amino acid binding; molecular_function GO:0008152; NA}	{PHI:3389; W7MS01 FVEG_12521 117187 Fusarium verticillioides Ear And Stalk Rot Of Maize Zea mays (related: maize) fusaric acid biosynthesis gene deletion: full unaffected pathogenicity}	{NA}	{NA}	{NA}	{NA}	{PF01842:ACT domain}
A00723	{Contig10:481212:489995:+}	{XP_009552013.1; hypothetical protein HETIRDRAFT_162519 [Heterobasidion irregulare TC 32-1]}	{NA}	{hir:HETIRDRAFT_162519; K22377 LTN1 E3 ubiquitin-protein ligase listerin 2.3.2.27 }	{NA}	{NA}	{GO:0005525; GTP binding; molecular_function GO:0019001; guanyl nucleotide binding; molecular_function GO:0007186; G-protein coupled receptor protein signaling pathway; biological_process GO:0004871; signal transducer activity; molecular_function GO:0003924; GTPase activity; molecular_function GO:0031683; G-protein beta/gamma-subunit complex binding; molecular_function}	{NA}	{NA}	{NA}	{NA}	{NA}	{PF00025:ADP-ribosylation factor family PF00503:G-protein alpha subunit}
A00724	{Contig10:490513:491014:-}	{KDQ60055.1; hypothetical protein JAAARDRAFT_32433 [Jaapia argillacea MUCL 33604]}	{NA}	{hir:HETIRDRAFT_162518; }	{NA}	{NA}	{NA}	{NA}	{NA}	{NA}	{NA}	{NA}	{NA}
A00725	{Contig10:491388:492612:-}	{XP_007307185.1; NAD-P-binding protein [Stereum hirsutum FP-91666 SS1]}	{O74959; Uncharacterized oxidoreductase C736.13 }	{shs:STEHIDRAFT_141017; }	{SPCC736.13; KOG1208 Dehydrogenases with different specificities (related to short-chain alcohol dehydrogenases) Q Secondary metabolites biosynthesis, transport and catabolism ;}	{NA}	{GO:0008831; dTDP-4-dehydrorhamnose reductase activity; molecular_function GO:0009058; biosynthetic process; biological_process GO:0006631; fatty acid metabolic process; biological_process GO:0006779; porphyrin biosynthetic process; biological_process GO:0050662; coenzyme binding; molecular_function GO:0045226; extracellular polysaccharide biosynthetic process; biological_process GO:0048037; cofa…	{NA}	{NA}	{NA}	{NA}	{NA}	{PF09458:H-type lectin domain PF01370:NAD dependent epimerase/dehydratase family PF02826:D-isomer specific 2-hydroxyacid dehydrogenase, NAD binding domain PF02737:3-hydroxyacyl-CoA dehydrogenase, NAD binding domain PF03435:Saccharopine dehydrogenase NADP binding domain PF04321:RmlD substrate binding domain PF00106:short chain dehydrogenase PF13241:Putative NAD(P)-binding PF02719:Polysaccharide bi…
A00726	{Contig10:493766:495008:-}	{XP_007307185.1; NAD-P-binding protein [Stereum hirsutum FP-91666 SS1]}	{O74959; Uncharacterized oxidoreductase C736.13 }	{shs:STEHIDRAFT_141017; }	{SPCC736.13; KOG1208 Dehydrogenases with different specificities (related to short-chain alcohol dehydrogenases) Q Secondary metabolites biosynthesis, transport and catabolism ;}	{NA}	{GO:0006694; steroid biosynthetic process; biological_process GO:0030246; carbohydrate binding; molecular_function GO:0044237; cellular metabolic process; biological_process GO:0008152; NA GO:0003857; 3-hydroxyacyl-CoA dehydrogenase activity; molecular_function GO:0055114; oxidation-reduction process; biological_process GO:0003854; 3-beta-hydroxy-delta5-steroid dehydrogenase activity; molecular_f…	{NA}	{NA}	{NA}	{NA}	{NA}	{PF09458:H-type lectin domain PF01370:NAD dependent epimerase/dehydratase family PF02826:D-isomer specific 2-hydroxyacid dehydrogenase, NAD binding domain PF02737:3-hydroxyacyl-CoA dehydrogenase, NAD binding domain PF03435:Saccharopine dehydrogenase NADP binding domain PF00106:short chain dehydrogenase PF01073:3-beta hydroxysteroid dehydrogenase/isomerase family PF13241:Putative NAD(P)-binding PF…
A00727	{Contig10:497050:498285:-}	{XP_007775787.1; NAD(P)-binding protein [Coniophora puteana RWD-64-598 SS2]}	{NA}	{cput:CONPUDRAFT_94080; }	{NA}	{NA}	{GO:0016272; prefoldin complex; cellular_component GO:0008152; NA GO:0051082; unfolded protein binding; molecular_function GO:0006457; protein folding; biological_process GO:0016491; oxidoreductase activity; molecular_function}	{NA}	{NA}	{NA}	{NA}	{NA}	{PF02996:Prefoldin subunit PF00106:short chain dehydrogenase}
A00728	{Contig10:501444:503002:+}	{XP_009552010.1; hypothetical protein HETIRDRAFT_455442 [Heterobasidion irregulare TC 32-1]}	{NA}	{hir:HETIRDRAFT_455442; }	{NA}	{NA}	{NA}	{NA}	{NA}	{NA}	{NA}	{NA}	{NA}
A00729	{Contig10:507304:508605:+}	{NA}	{NA}	{NA}	{NA}	{NA}	{GO:0005634; nucleus; cellular_component}	{NA}	{NA}	{NA}	{NA}	{NA}	{PF02792:Mago nashi protein}
A00730	{Contig10:509564:511391:-}	{NA}	{NA}	{NA}	{NA}	{NA}	{GO:0005515; protein binding; molecular_function}	{NA}	{NA}	{NA}	{NA}	{NA}	{PF00646:F-box domain}
A00731	{Contig10:512013:512670:+}	{NA}	{NA}	{NA}	{NA}	{NA}	{GO:0006508; proteolysis; biological_process GO:0004252; serine-type endopeptidase activity; molecular_function}	{NA}	{NA}	{NA}	{YES}	{NA}	{PF00082:Subtilase family}
A00732	{Contig10:515120:516374:-}	{XP_007307185.1; NAD-P-binding protein [Stereum hirsutum FP-91666 SS1]}	{O74959; Uncharacterized oxidoreductase C736.13 }	{shs:STEHIDRAFT_141017; }	{SPCC736.13; KOG1208 Dehydrogenases with different specificities (related to short-chain alcohol dehydrogenases) Q Secondary metabolites biosynthesis, transport and catabolism ;}	{NA}	{GO:0019354; siroheme biosynthetic process; biological_process GO:0016491; oxidoreductase activity; molecular_function GO:0048037; cofactor binding; molecular_function GO:0006631; fatty acid metabolic process; biological_process GO:0050662; coenzyme binding; molecular_function GO:0006779; porphyrin biosynthetic process; biological_process GO:0009058; biosynthetic process; biological_process GO:00…	{NA}	{NA}	{NA}	{NA}	{NA}	{PF09458:H-type lectin domain PF01370:NAD dependent epimerase/dehydratase family PF02737:3-hydroxyacyl-CoA dehydrogenase, NAD binding domain PF02826:D-isomer specific 2-hydroxyacid dehydrogenase, NAD binding domain PF03435:Saccharopine dehydrogenase NADP binding domain PF01073:3-beta hydroxysteroid dehydrogenase/isomerase family PF00106:short chain dehydrogenase PF13241:Putative NAD(P)-binding PF…
A00733	{Contig10:519167:521234:+}	{XP_009548822.1; serine protease S53 [Heterobasidion irregulare TC 32-1]}	{NA}	{hir:HETIRDRAFT_64560; K01279 TPP1, CLN2 tripeptidyl-peptidase I 3.4.14.9 Cellular Processes; Transport and catabolism; Lysosome [PATH:ko04142]}	{NA}	{NA}	{GO:0008236; serine-type peptidase activity; molecular_function}	{NA}	{NA}	{NA}	{YES}	{NA}	{PF09286:Pro-kumamolisin, activation domain }
A00734	{Contig10:522831:524723:+}	{NA}	{NA}	{NA}	{NA}	{NA}	{NA}	{NA}	{NA}	{NA}	{NA}	{NA}	{NA}
A00735	{Contig10:525057:527052:-}	{NA}	{NA}	{NA}	{NA}	{NA}	{NA}	{NA}	{NA}	{NA}	{NA}	{NA}	{NA}
A00736	{Contig10:527529:528008:-}	{XP_009546259.1; hypothetical protein HETIRDRAFT_439985 [Heterobasidion irregulare TC 32-1]}	{NA}	{hir:HETIRDRAFT_439985; }	{NA}	{NA}	{NA}	{NA}	{NA}	{NA}	{NA}	{NA}	{NA}
A00737	{Contig10:532833:533198:-}	{NA}	{NA}	{NA}	{NA}	{NA}	{NA}	{NA}	{NA}	{NA}	{NA}	{NA}	{NA}
A00738	{Contig10:535827:537559:+}	{XP_007308881.1; HLH-domain-containing protein [Stereum hirsutum FP-91666 SS1]}	{NA}	{shs:STEHIDRAFT_124775; }	{NA}	{NA}	{GO:0046983; protein dimerization activity; molecular_function}	{NA}	{NA}	{NA}	{NA}	{NA}	{PF00010:Helix-loop-helix DNA-binding domain}
A00739	{Contig10:544077:545704:+}	{NA}	{NA}	{NA}	{NA}	{NA}	{NA}	{NA}	{NA}	{NA}	{NA}	{NA}	{NA}
A00740	{Contig10:545817:547107:-}	{XP_007775395.1; hypothetical protein CONPUDRAFT_133063 [Coniophora puteana RWD-64-598 SS2]}	{NA}	{cput:CONPUDRAFT_133063; K18803 HPM1 protein-histidine N-methyltransferase 2.1.1.85 }	{NA}	{NA}	{NA}	{NA}	{NA}	{NA}	{NA}	{NA}	{NA}
A00741	{Contig10:547158:548491:-}	{XP_009552004.1; hypothetical protein HETIRDRAFT_422408 [Heterobasidion irregulare TC 32-1]}	{NA}	{hir:HETIRDRAFT_422408; }	{NA}	{NA}	{NA}	{NA}	{NA}	{NA}	{NA}	{NA}	{NA}
A00742	{Contig10:549094:551593:-}	{XP_009551880.1; hypothetical protein HETIRDRAFT_66200 [Heterobasidion irregulare TC 32-1]}	{O42773; Serine/threonine-protein phosphatase 2B catalytic subunit A1 }	{hir:HETIRDRAFT_66200; K04348 PPP3C, CNA serine/threonine-protein phosphatase 2B catalytic subunit 3.1.3.16 Environmental Information Processing; Signal transduction; MAPK signaling pathway [PATH:ko04010] Environmental Information Processing; Signal transduction; Calcium signaling pathway [PATH:ko04020] Environmental Information Processing; Signal transduction; cGMP-PKG signaling pathway [PATH:ko…	{SPBC1346.01c; KOG0375 Serine-threonine phosphatase 2B, catalytic subunit R General function prediction only ;}	{NA}	{GO:0016787; hydrolase activity; molecular_function}	{PHI:89; O42773 CNA1 5207 Cryptococcus neoformans Cryptococcosis Oryctolagus cuniculus (related: rabbit) Calcineurin A catalytic subunit/ Serine/threonine phosphatase 2B gene disruption; gene complementation loss of pathogenicity}	{Q5ABP4_CANAL; CMP1 EAL00094.1 609 Candida albicans 5476 CATALYTIC ACTIVITY: A phosphoprotein + H(2)O = a protein + phosphate.; SIMILARITY: Belongs to the PPP phosphatase family. 15123810 XP_718995.1, XM_713902.1 {ID:PF00149; Description: Metallophos} Isolated from a wide variety of substrates including humans animals invasive candidal disease invasive candidal disease {ID:0004721; Method: IEA:EC…	{NA}	{NA}	{NA}	{PF00149:Calcineurin-like phosphoesterase}
A00743	{Contig10:553625:554934:+}	{XP_009545475.1; hypothetical protein HETIRDRAFT_126468 [Heterobasidion irregulare TC 32-1]}	{NA}	{hir:HETIRDRAFT_126468; }	{NA}	{NA}	{NA}	{NA}	{NA}	{NA}	{NA}	{NA}	{NA}
A00744	{Contig10:555689:556992:+}	{XP_009545475.1; hypothetical protein HETIRDRAFT_126468 [Heterobasidion irregulare TC 32-1]}	{NA}	{hir:HETIRDRAFT_126468; }	{NA}	{NA}	{NA}	{NA}	{NA}	{NA}	{NA}	{NA}	{NA}
A00745	{Contig10:557958:561218:+}	{OCB86058.1; TPR-like protein [Sanghuangporus baumii]}	{NA}	{NA}	{NA}	{NA}	{GO:0005515; protein binding; molecular_function}	{NA}	{NA}	{NA}	{NA}	{NA}	{PF13181:Tetratricopeptide repeat}
A00746	{Contig10:562840:566020:+}	{NA}	{NA}	{NA}	{NA}	{NA}	{GO:0005515; protein binding; molecular_function}	{NA}	{NA}	{NA}	{NA}	{NA}	{PF13176:Tetratricopeptide repeat}
A00747	{Contig10:570631:575807:-}	{NA}	{NA}	{NA}	{NA}	{NA}	{GO:0003723; RNA binding; molecular_function GO:0006278; RNA-dependent DNA replication; biological_process GO:0003964; RNA-directed DNA polymerase activity; molecular_function}	{NA}	{NA}	{NA}	{NA}	{NA}	{PF00078:Reverse transcriptase (RNA-dependent DNA polymerase)}
A00748	{Contig10:576000:577124:+}	{NA}	{NA}	{NA}	{NA}	{NA}	{GO:0005515; protein binding; molecular_function GO:0008144; drug binding; molecular_function}	{NA}	{NA}	{NA}	{NA}	{NA}	{PF08771:Rapamycin binding domain PF00515:Tetratricopeptide repeat}
A00749	{Contig10:577260:578792:+}	{XP_007266911.1; hypothetical protein FOMMEDRAFT_86160 [Fomitiporia mediterranea MF3/22]}	{NA}	{fme:FOMMEDRAFT_86160; }	{NA}	{NA}	{NA}	{NA}	{NA}	{NA}	{NA}	{NA}	{NA}
A00750	{Contig10:580537:583591:+}	{PPQ81298.1; hypothetical protein CVT24_009900 [Panaeolus cyanescens]}	{NA}	{NA}	{NA}	{NA}	{NA}	{NA}	{NA}	{NA}	{NA}	{NA}	{NA}
A00751	{Contig10:583664:585399:-}	{KIM38441.1; hypothetical protein M413DRAFT_30259 [Hebeloma cylindrosporum h7]}	{NA}	{cci:CC1G_13522; }	{NA}	{NA}	{GO:0005524; ATP binding; molecular_function GO:0016787; hydrolase activity; molecular_function GO:0004386; helicase activity; molecular_function GO:0003676; nucleic acid binding; molecular_function GO:0008026; ATP-dependent helicase activity; molecular_function GO:0003677; DNA binding; molecular_function}	{NA}	{NA}	{NA}	{NA}	{NA}	{PF04851:Type III restriction enzyme, res subunit PF00270:DEAD/DEAH box helicase PF00271:Helicase conserved C-terminal domain}
A00752	{Contig10:585932:588050:-}	{OCB86058.1; TPR-like protein [Sanghuangporus baumii]}	{NA}	{fme:FOMMEDRAFT_95249; }	{NA}	{NA}	{GO:0016757; transferase activity, transferring glycosyl groups; molecular_function GO:0005515; protein binding; molecular_function}	{NA}	{NA}	{NA}	{NA}	{NA}	{PF01501:Glycosyl transferase family 8 PF13181:Tetratricopeptide repeat PF13176:Tetratricopeptide repeat}
A00753	{Contig10:588205:589212:-}	{NA}	{NA}	{NA}	{NA}	{NA}	{NA}	{NA}	{NA}	{NA}	{NA}	{NA}	{NA}
A00754	{Contig10:589929:599330:+}	{KIM92371.1; hypothetical protein PILCRDRAFT_417 [Piloderma croceum F 1598]}	{NA}	{shs:STEHIDRAFT_146017; }	{NA}	{NA}	{GO:0003924; GTPase activity; molecular_function GO:0005525; GTP binding; molecular_function}	{NA}	{NA}	{NA}	{NA}	{NA}	{PF02263:Guanylate-binding protein, N-terminal domain}
A00755	{Contig10:604155:607406:-}	{XP_009551880.1; hypothetical protein HETIRDRAFT_66200 [Heterobasidion irregulare TC 32-1]}	{O42773; Serine/threonine-protein phosphatase 2B catalytic subunit A1 }	{hir:HETIRDRAFT_66200; K04348 PPP3C, CNA serine/threonine-protein phosphatase 2B catalytic subunit 3.1.3.16 Environmental Information Processing; Signal transduction; MAPK signaling pathway [PATH:ko04010] Environmental Information Processing; Signal transduction; Calcium signaling pathway [PATH:ko04020] Environmental Information Processing; Signal transduction; cGMP-PKG signaling pathway [PATH:ko…	{SPBC1346.01c; KOG0375 Serine-threonine phosphatase 2B, catalytic subunit R General function prediction only ;}	{NA}	{GO:0016787; hydrolase activity; molecular_function}	{PHI:89; O42773 CNA1 5207 Cryptococcus neoformans Cryptococcosis Oryctolagus cuniculus (related: rabbit) Calcineurin A catalytic subunit/ Serine/threonine phosphatase 2B gene disruption; gene complementation loss of pathogenicity}	{Q5ABD7_CANAL; CMP1 EAK99989.1 609 Candida albicans 5476 CATALYTIC ACTIVITY: A phosphoprotein + H(2)O = a protein + phosphate.; SIMILARITY: Belongs to the PPP phosphatase family. 15123810 XP_718893.1, XM_713800.1 {ID:PF00149; Description: Metallophos} Isolated from a wide variety of substrates including humans animals invasive candidal disease invasive candidal disease {ID:0004721; Method: IEA:EC…	{NA}	{NA}	{NA}	{PF00149:Calcineurin-like phosphoesterase}
A00756	{Contig10:607515:609574:+}	{XP_009551991.1; hypothetical protein HETIRDRAFT_430267 [Heterobasidion irregulare TC 32-1]}	{NA}	{hir:HETIRDRAFT_430267; K21452 MBZ1 bZIP-type transcription factor MBZ1 -- }	{NA}	{NA}	{GO:0003700; sequence-specific DNA binding transcription factor activity; molecular_function GO:0043565; sequence-specific DNA binding; molecular_function GO:0005634; nucleus; cellular_component GO:0003677; DNA binding; molecular_function GO:0003682; chromatin binding; molecular_function GO:0000775; chromosome, centromeric region; cellular_component GO:0006355; regulation of transcription, DNA-de…	{NA}	{NA}	{NA}	{NA}	{NA}	{PF00170:bZIP transcription factor PF07716:Basic region leucine zipper PF09026:Centromere protein B dimerisation domain}
A00757	{Contig10:610074:614548:-}	{XP_009551983.1; hypothetical protein HETIRDRAFT_460987 [Heterobasidion irregulare TC 32-1]}	{NA}	{hir:HETIRDRAFT_460987; K11644 SIN3A paired amphipathic helix protein Sin3a -- Cellular Processes; Transport and catabolism; Mitophagy - yeast [PATH:ko04139] Organismal Systems; Endocrine system; Thyroid hormone signaling pathway [PATH:ko04919] Human Diseases; Neurodegenerative diseases; Huntington disease [PATH:ko05016] Human Diseases; Infectious diseases: Viral; Epstein-Barr virus infection [PA…	{NA}	{NA}	{GO:0005634; nucleus; cellular_component GO:0006355; regulation of transcription, DNA-dependent; biological_process GO:0016788; hydrolase activity, acting on ester bonds; molecular_function}	{NA}	{NA}	{NA}	{NA}	{NA}	{PF02671:Paired amphipathic helix repeat PF09412:Endoribonuclease XendoU}
A00758	{Contig10:615395:618493:-}	{NA}	{NA}	{NA}	{NA}	{NA}	{GO:0005515; protein binding; molecular_function}	{NA}	{NA}	{NA}	{NA}	{NA}	{PF13181:Tetratricopeptide repeat PF13176:Tetratricopeptide repeat}
A00759	{Contig10:622402:624350:-}	{KIM35067.1; hypothetical protein M413DRAFT_79764 [Hebeloma cylindrosporum h7]}	{NA}	{lbc:LACBIDRAFT_309345; }	{NA}	{NA}	{NA}	{NA}	{NA}	{NA}	{NA}	{ARF53430.1_; CBM13 Modules of approx. 150 residues which always appear as a threefold internal repeat. The only apparent exception to this, xylanase II of Actinomadura sp. FC7 (GenBank U08894), is in fact not completely sequenced. These modules were first identified in several plant lectins such as ricin or agglutinin of Ricinus communis which bind galactose residues. The three-dimensional struc…	{NA}
A00760	{Contig10:625879:631611:-}	{NA}	{NA}	{NA}	{NA}	{NA}	{GO:0005515; protein binding; molecular_function}	{NA}	{NA}	{NA}	{NA}	{NA}	{PF13181:Tetratricopeptide repeat PF13176:Tetratricopeptide repeat}
A00761	{Contig10:632025:632753:-}	{PAV17177.1; TPR [Pyrrhoderma noxium]}	{NA}	{pco:PHACADRAFT_257596; }	{NA}	{NA}	{GO:0008234; cysteine-type peptidase activity; molecular_function GO:0006508; proteolysis; biological_process}	{NA}	{NA}	{NA}	{NA}	{NA}	{PF01364:Peptidase family C25}
A00762	{Contig10:632939:635316:-}	{NA}	{NA}	{NA}	{NA}	{NA}	{GO:0006396; RNA processing; biological_process}	{NA}	{NA}	{NA}	{NA}	{NA}	{PF09429:WW domain binding protein 11}
A00763	{Contig10:635893:640671:+}	{XP_001878170.1; reverse transcriptase-RNase H-integrase [Laccaria bicolor S238N-H82]}	{NA}	{lbc:LACBIDRAFT_315808; }	{NA}	{NA}	{GO:0003723; RNA binding; molecular_function GO:0006278; RNA-dependent DNA replication; biological_process GO:0003964; RNA-directed DNA polymerase activity; molecular_function GO:0015074; DNA integration; biological_process}	{NA}	{NA}	{NA}	{NA}	{NA}	{PF00665:Integrase core domain PF00078:Reverse transcriptase (RNA-dependent DNA polymerase)}
A00764	{Contig10:641603:642205:-}	{NA}	{NA}	{NA}	{NA}	{NA}	{NA}	{NA}	{NA}	{NA}	{NA}	{NA}	{NA}
A00765	{Contig10:645272:649684:-}	{NA}	{NA}	{NA}	{NA}	{NA}	{GO:0055114; oxidation-reduction process; biological_process GO:0033014; tetrapyrrole biosynthetic process; biological_process GO:0005634; nucleus; cellular_component GO:0050661; NADP binding; molecular_function GO:0005515; protein binding; molecular_function GO:0006355; regulation of transcription, DNA-dependent; biological_process GO:0008883; glutamyl-tRNA reductase activity; molecular_function}	{NA}	{NA}	{NA}	{NA}	{NA}	{PF13181:Tetratricopeptide repeat PF13176:Tetratricopeptide repeat PF00745:Glutamyl-tRNAGlu reductase, dimerisation domain PF02671:Paired amphipathic helix repeat}
A00766	{Contig10:650628:651515:-}	{NA}	{NA}	{NA}	{NA}	{NA}	{NA}	{NA}	{NA}	{NA}	{NA}	{NA}	{NA}
A00767	{Contig10:652959:654835:-}	{KIM35067.1; hypothetical protein M413DRAFT_79764 [Hebeloma cylindrosporum h7]}	{NA}	{lbc:LACBIDRAFT_309345; }	{NA}	{NA}	{NA}	{NA}	{NA}	{NA}	{NA}	{ARF53430.1_; CBM13 Modules of approx. 150 residues which always appear as a threefold internal repeat. The only apparent exception to this, xylanase II of Actinomadura sp. FC7 (GenBank U08894), is in fact not completely sequenced. These modules were first identified in several plant lectins such as ricin or agglutinin of Ricinus communis which bind galactose residues. The three-dimensional struc…	{NA}
A00768	{Contig10:655501:655788:-}	{NA}	{NA}	{NA}	{NA}	{NA}	{NA}	{NA}	{NA}	{NA}	{NA}	{NA}	{NA}
A00769	{Contig10:656361:664048:-}	{NA}	{NA}	{NA}	{NA}	{NA}	{GO:0005515; protein binding; molecular_function}	{NA}	{NA}	{NA}	{NA}	{NA}	{PF13176:Tetratricopeptide repeat PF13181:Tetratricopeptide repeat}
A00770	{Contig10:667025:669997:-}	{NA}	{NA}	{NA}	{NA}	{NA}	{GO:0016021; integral to membrane; cellular_component GO:0005515; protein binding; molecular_function GO:0000921; septin ring assembly; biological_process GO:0005940; septin ring; cellular_component}	{NA}	{NA}	{NA}	{NA}	{NA}	{PF13181:Tetratricopeptide repeat PF06160:Septation ring formation regulator, EzrA PF13176:Tetratricopeptide repeat}
A00771	{Contig10:673325:676311:-}	{NA}	{NA}	{NA}	{NA}	{NA}	{GO:0005515; protein binding; molecular_function}	{NA}	{NA}	{NA}	{NA}	{NA}	{PF13176:Tetratricopeptide repeat}
A00772	{Contig10:677255:679040:-}	{XP_009551992.1; hypothetical protein HETIRDRAFT_481189 [Heterobasidion irregulare TC 32-1]}	{NA}	{hir:HETIRDRAFT_481189; }	{NA}	{NA}	{GO:0016020; membrane; cellular_component GO:0003824; NA}	{NA}	{NA}	{NA}	{NA}	{NA}	{PF01569:PAP2 superfamily}
A00773	{Contig10:679941:680887:-}	{NA}	{NA}	{NA}	{NA}	{NA}	{NA}	{NA}	{NA}	{NA}	{NA}	{NA}	{NA}
A00774	{Contig10:684421:685925:+}	{XP_007308862.1; eukaryotic translation initiation factor 4E class II [Stereum hirsutum FP-91666 SS1]}	{NA}	{shs:STEHIDRAFT_149652; K03259 EIF4E translation initiation factor 4E -- Human Diseases; Drug resistance: Antineoplastic; EGFR tyrosine kinase inhibitor resistance [PATH:ko01521] Genetic Information Processing; Translation; RNA transport [PATH:ko03013] Environmental Information Processing; Signal transduction; HIF-1 signaling pathway [PATH:ko04066] Environmental Information Processing; Signal tra…	{NA}	{NA}	{GO:0006413; translational initiation; biological_process GO:0005737; cytoplasm; cellular_component GO:0003723; RNA binding; molecular_function GO:0003743; translation initiation factor activity; molecular_function}	{NA}	{NA}	{NA}	{NA}	{NA}	{PF01652:Eukaryotic initiation factor 4E}
A00775	{Contig10:686715:689973:-}	{NA}	{NA}	{NA}	{NA}	{NA}	{NA}	{NA}	{NA}	{NA}	{NA}	{NA}	{NA}
A00776	{Contig10:691931:692397:+}	{XP_024343671.1; hypothetical protein POSPLADRAFT_1042178 [Postia placenta MAD-698-R-SB12]}	{P00427; Cytochrome c oxidase subunit 6, mitochondrial }	{tvs:TRAVEDRAFT_33262; K02264 COX5A cytochrome c oxidase subunit 5a -- Metabolism; Energy metabolism; Oxidative phosphorylation [PATH:ko00190] Metabolism; Global and overview maps; Metabolic pathways [PATH:ko01100] Organismal Systems; Circulatory system; Cardiac muscle contraction [PATH:ko04260] Organismal Systems; Environmental adaptation; Thermogenesis [PATH:ko04714] Human Diseases; Endocrine a…	{YHR051w; KOG4077 Cytochrome c oxidase, subunit Va/COX6 C Energy production and conversion ;}	{gnl|TC-DB|P00427; 3.D.4.8.1 Cytochrome c oxidase subunit 6, mitochondrial OS=Saccharomyces cerevisiae (strain ATCC 204508 / S288c) GN=COX6 PE=1 SV=1}	{GO:0004129; cytochrome-c oxidase activity; molecular_function GO:0005743; mitochondrial inner membrane; cellular_component}	{NA}	{NA}	{NA}	{NA}	{NA}	{PF02284:Cytochrome c oxidase subunit Va}
A00777	{Contig10:694223:696079:-}	{RDX41671.1; hypothetical protein OH76DRAFT_1449402 [Polyporus brumalis]}	{NA}	{NA}	{NA}	{NA}	{NA}	{NA}	{NA}	{NA}	{NA}	{NA}	{NA}
A00778	{Contig10:696631:702234:+}	{XP_009551842.1; hypothetical protein HETIRDRAFT_37903 [Heterobasidion irregulare TC 32-1]}	{NA}	{hir:HETIRDRAFT_37903; K14401 CPSF1, CFT1 cleavage and polyadenylation specificity factor subunit 1 -- Genetic Information Processing; Translation; mRNA surveillance pathway [PATH:ko03015]}	{NA}	{NA}	{GO:0005634; nucleus; cellular_component GO:0003676; nucleic acid binding; molecular_function}	{NA}	{NA}	{NA}	{NA}	{NA}	{PF03178:CPSF A subunit region}
A00779	{Contig10:703540:704755:+}	{XP_007298952.1; glycosyltransferase family 21 protein [Stereum hirsutum FP-91666 SS1]}	{J9W453; Ceramide glucosyltransferase }	{shs:STEHIDRAFT_117576; K00720 UGCG ceramide glucosyltransferase 2.4.1.80 Metabolism; Lipid metabolism; Sphingolipid metabolism [PATH:ko00600] Metabolism; Global and overview maps; Metabolic pathways [PATH:ko01100]}	{NA}	{gnl|TC-DB|W1QAH1; 4.D.1.4.2 Ceramide glucosyltransferase OS=Ogataea parapolymorpha (strain DL-1 / ATCC 26012 / NRRL Y-7560) GN=HPODL_01447 PE=4 SV=1}	{GO:0016757; transferase activity, transferring glycosyl groups; molecular_function}	{PHI:693; Q58FH5 GCS1 5207 Cryptococcus neoformans Cryptococcosis Mus musculus (related: house mouse) Glucosylceramide synthase gene deletion; gene complementation loss of pathogenicity}	{Q58FH5_CRYNV; GCS1 AAX55972.1 450 Cryptococcus neoformans 178876 Unknown 16741577 Unknown {ID:PF00535; Description: Glycos_transf_2} humans vertebrata cryptococcosis Cryptococcosis {ID:0016757; Method: IEA:UniProtKB-KW; Description: F:transferase activity, transferring glycosyl groups}}	{NA}	{NA}	{CCA69843.1_; GT21 UDP-Glc: ceramide 尾-glucosyltransferase (EC 2.4.1.80). Distant similarity to families GT2, GT12 and GT27}	{PF13506:Glycosyl transferase family 21}
A00780	{Contig10:706376:706916:-}	{KIK06384.1; hypothetical protein K443DRAFT_674367 [Laccaria amethystina LaAM-08-1]}	{NA}	{lbc:LACBIDRAFT_323339; }	{NA}	{NA}	{NA}	{NA}	{NA}	{NA}	{NA}	{NA}	{NA}
A00781	{Contig10:707394:708018:+}	{NA}	{NA}	{NA}	{NA}	{NA}	{GO:0005634; nucleus; cellular_component GO:0003676; nucleic acid binding; molecular_function}	{NA}	{NA}	{NA}	{NA}	{NA}	{PF03178:CPSF A subunit region}
A00782	{Contig10:709663:710854:+}	{XP_007298952.1; glycosyltransferase family 21 protein [Stereum hirsutum FP-91666 SS1]}	{J9W453; Ceramide glucosyltransferase }	{shs:STEHIDRAFT_117576; K00720 UGCG ceramide glucosyltransferase 2.4.1.80 Metabolism; Lipid metabolism; Sphingolipid metabolism [PATH:ko00600] Metabolism; Global and overview maps; Metabolic pathways [PATH:ko01100]}	{NA}	{NA}	{GO:0016757; transferase activity, transferring glycosyl groups; molecular_function}	{PHI:693; Q58FH5 GCS1 5207 Cryptococcus neoformans Cryptococcosis Mus musculus (related: house mouse) Glucosylceramide synthase gene deletion; gene complementation loss of pathogenicity}	{Q58FH5_CRYNV; GCS1 AAX55972.1 450 Cryptococcus neoformans 178876 Unknown 16741577 Unknown {ID:PF00535; Description: Glycos_transf_2} humans vertebrata cryptococcosis Cryptococcosis {ID:0016757; Method: IEA:UniProtKB-KW; Description: F:transferase activity, transferring glycosyl groups}}	{NA}	{NA}	{CCA69843.1_; GT21 UDP-Glc: ceramide 尾-glucosyltransferase (EC 2.4.1.80). Distant similarity to families GT2, GT12 and GT27}	{PF13506:Glycosyl transferase family 21}
A00783	{Contig10:711315:712022:+}	{NA}	{NA}	{NA}	{NA}	{NA}	{NA}	{NA}	{NA}	{NA}	{NA}	{NA}	{NA}
A00784	{Contig10:712156:712644:-}	{KIK06384.1; hypothetical protein K443DRAFT_674367 [Laccaria amethystina LaAM-08-1]}	{NA}	{NA}	{NA}	{NA}	{NA}	{NA}	{NA}	{NA}	{NA}	{NA}	{NA}
A00785	{Contig10:714858:718877:+}	{KIM51983.1; hypothetical protein SCLCIDRAFT_33005 [Scleroderma citrinum Foug A]}	{NA}	{mpr:MPER_12933; }	{NA}	{NA}	{GO:0015074; DNA integration; biological_process}	{NA}	{NA}	{NA}	{NA}	{NA}	{PF00665:Integrase core domain}
A00786	{Contig10:719669:720915:-}	{NA}	{NA}	{NA}	{NA}	{NA}	{NA}	{NA}	{NA}	{NA}	{NA}	{NA}	{NA}
A00787	{Contig10:726967:727995:+}	{CDO75026.1; hypothetical protein BN946_scf184640.g1 [Trametes cinnabarina]}	{NA}	{mpr:MPER_12682; }	{NA}	{NA}	{NA}	{NA}	{NA}	{NA}	{NA}	{NA}	{NA}
A00788	{Contig10:729758:730051:+}	{NA}	{NA}	{NA}	{NA}	{NA}	{NA}	{NA}	{NA}	{NA}	{NA}	{NA}	{NA}
A00789	{Contig10:730189:730797:-}	{NA}	{NA}	{NA}	{NA}	{NA}	{GO:0016491; oxidoreductase activity; molecular_function GO:0055114; oxidation-reduction process; biological_process GO:0050660; flavin adenine dinucleotide binding; molecular_function}	{NA}	{NA}	{NA}	{NA}	{NA}	{PF00070:Pyridine nucleotide-disulphide oxidoreductase PF07992:Pyridine nucleotide-disulphide oxidoreductase}
A00790	{Contig10:731616:736844:+}	{NA}	{NA}	{NA}	{NA}	{NA}	{GO:0046983; protein dimerization activity; molecular_function}	{NA}	{NA}	{NA}	{NA}	{NA}	{PF05699:hAT family C-terminal dimerisation region}
A00791	{Contig10:740115:746691:+}	{KIJ64834.1; hypothetical protein HYDPIDRAFT_111462 [Hydnomerulius pinastri MD-312]}	{NA}	{pco:PHACADRAFT_113812; }	{NA}	{NA}	{GO:0005525; GTP binding; molecular_function GO:0003924; GTPase activity; molecular_function}	{NA}	{NA}	{NA}	{NA}	{NA}	{PF02263:Guanylate-binding protein, N-terminal domain}
A00792	{Contig10:747941:749508:+}	{OAX35066.1; hypothetical protein K503DRAFT_773871 [Rhizopogon vinicolor AM-OR11-026]}	{NA}	{sla:SERLADRAFT_352907; }	{NA}	{NA}	{NA}	{NA}	{NA}	{NA}	{NA}	{NA}	{NA}
A00793	{Contig10:750538:752374:+}	{NA}	{NA}	{NA}	{NA}	{NA}	{NA}	{NA}	{NA}	{NA}	{NA}	{NA}	{NA}
A00794	{Contig10:753369:754834:-}	{NA}	{NA}	{NA}	{NA}	{NA}	{NA}	{NA}	{NA}	{NA}	{NA}	{NA}	{NA}
A00795	{Contig10:756415:757032:-}	{XP_009551971.1; hypothetical protein HETIRDRAFT_422379 [Heterobasidion irregulare TC 32-1]}	{Q32KW0; Nuclear transcription factor Y subunit beta }	{hir:HETIRDRAFT_422379; K08065 NFYB nuclear transcription Y subunit beta -- Organismal Systems; Immune system; Antigen processing and presentation [PATH:ko04612] Human Diseases; Infectious diseases: Bacterial; Tuberculosis [PATH:ko05152] Human Diseases; Infectious diseases: Viral; Human T-cell leukemia virus 1 infection [PATH:ko05166]}	{Hs5453780; KOG0869 CCAAT-binding factor, subunit A (HAP3) K Transcription ;}	{NA}	{GO:0006366; transcription from RNA polymerase II promoter; biological_process GO:0043565; sequence-specific DNA binding; molecular_function GO:0005622; intracellular; cellular_component GO:0003677; DNA binding; molecular_function}	{PHI:1466; I1RSG9 GzCCAAT006 5518 Fusarium graminearum Fusarium Ear Blight Triticum (related: wheat) transcription factor gene deletion unaffected pathogenicity}	{NA}	{NA}	{NA}	{NA}	{PF02269:Transcription initiation factor IID, 18kD subunit PF00125:Core histone H2A/H2B/H3/H4 PF00808:Histone-like transcription factor (CBF/NF-Y) and archaeal histone}
A00796	{Contig10:758446:760053:-}	{NA}	{NA}	{NA}	{NA}	{NA}	{NA}	{NA}	{NA}	{NA}	{NA}	{NA}	{NA}
A00797	{Contig10:762021:763207:-}	{NA}	{NA}	{NA}	{NA}	{NA}	{NA}	{NA}	{NA}	{NA}	{NA}	{NA}	{NA}
A00798	{Contig10:763733:765292:+}	{KZV62717.1; WD40 repeat-like protein [Peniophora sp. CONT]}	{Q4P4N1; Autophagy-related protein 18 }	{tvs:TRAVEDRAFT_40964; K17908 WIPI, ATG18 autophagy-related protein 18 -- Cellular Processes; Transport and catabolism; Autophagy - other [PATH:ko04136] Cellular Processes; Transport and catabolism; Autophagy - yeast [PATH:ko04138] Cellular Processes; Transport and catabolism; Autophagy - animal [PATH:ko04140]}	{Hs7706294; KOG2110 Uncharacterized conserved protein, contains WD40 repeats S Function unknown ;}	{NA}	{NA}	{PHI:10014; J9VM57 atg18 (CNAG_02269) 5207 Cryptococcus neoformans fungal meningitis Galleria mellonella (related: greater wax moth) Autophagy-like protein Gene deletion: full unaffected pathogenicity}	{NA}	{NA}	{NA}	{NA}	{NA}
A00799	{Contig10:765875:766819:+}	{XP_007868143.1; hypothetical protein GLOTRDRAFT_94902 [Gloeophyllum trabeum ATCC 11539]}	{NA}	{gtr:GLOTRDRAFT_94902; }	{NA}	{NA}	{NA}	{NA}	{NA}	{NA}	{NA}	{NA}	{NA}
A00800	{Contig10:767258:767773:-}	{NA}	{NA}	{NA}	{NA}	{NA}	{NA}	{NA}	{NA}	{NA}	{NA}	{NA}	{NA}
A00801	{Contig10:768944:770472:+}	{NA}	{NA}	{NA}	{NA}	{NA}	{NA}	{NA}	{NA}	{NA}	{NA}	{NA}	{NA}
A00802	{Contig10:770857:771105:+}	{NA}	{NA}	{NA}	{NA}	{NA}	{NA}	{NA}	{NA}	{NA}	{NA}	{NA}	{NA}
A00803	{Contig10:771129:771530:-}	{NA}	{NA}	{NA}	{NA}	{NA}	{NA}	{NA}	{NA}	{NA}	{NA}	{NA}	{NA}
A00804	{Contig10:772228:775281:-}	{OCB86058.1; TPR-like protein [Sanghuangporus baumii]}	{NA}	{NA}	{NA}	{NA}	{GO:0005515; protein binding; molecular_function}	{NA}	{NA}	{NA}	{NA}	{NA}	{PF13181:Tetratricopeptide repeat PF13176:Tetratricopeptide repeat}
A00805	{Contig10:779367:782633:-}	{NA}	{NA}	{NA}	{NA}	{NA}	{GO:0005515; protein binding; molecular_function GO:0042802; identical protein binding; molecular_function}	{NA}	{NA}	{NA}	{NA}	{NA}	{PF13181:Tetratricopeptide repeat PF07721:Tetratricopeptide repeat}
A00806	{Contig10:785538:786710:+}	{NA}	{NA}	{NA}	{NA}	{NA}	{NA}	{NA}	{NA}	{NA}	{NA}	{NA}	{NA}
A00807	{Contig10:787377:789404:+}	{CDO72200.1; hypothetical protein BN946_scf184970.g52 [Trametes cinnabarina]}	{NA}	{tvs:TRAVEDRAFT_86253; }	{NA}	{NA}	{GO:0003964; RNA-directed DNA polymerase activity; molecular_function GO:0006278; RNA-dependent DNA replication; biological_process GO:0003723; RNA binding; molecular_function}	{NA}	{NA}	{NA}	{NA}	{NA}	{PF00078:Reverse transcriptase (RNA-dependent DNA polymerase)}
A00808	{Contig10:798029:799627:+}	{NA}	{NA}	{NA}	{NA}	{NA}	{NA}	{NA}	{NA}	{NA}	{NA}	{NA}	{NA}
A00809	{Contig10:802165:802771:+}	{NA}	{NA}	{NA}	{NA}	{NA}	{NA}	{NA}	{NA}	{NA}	{NA}	{NA}	{NA}
A00810	{Contig10:802838:803377:+}	{XP_006460633.1; hypothetical protein AGABI2DRAFT_69363, partial [Agaricus bisporus var. bisporus H97]}	{NA}	{abv:AGABI2DRAFT74845; }	{NA}	{NA}	{NA}	{NA}	{NA}	{NA}	{NA}	{NA}	{NA}
A00811	{Contig10:804066:805091:+}	{AUF42087.1; putative homeodomain protein [Volvariella volvacea]}	{P03934; Transposable element Tc1 transposase }	{fme:FOMMEDRAFT_96437; }	{NA}	{NA}	{GO:0006310; DNA recombination; biological_process GO:0015074; DNA integration; biological_process GO:0006355; regulation of transcription, DNA-dependent; biological_process GO:0003677; DNA binding; molecular_function GO:0006313; transposition, DNA-mediated; biological_process GO:0000150; recombinase activity; molecular_function GO:0004803; transposase activity; molecular_function GO:0005622; int…	{NA}	{NA}	{NA}	{NA}	{NA}	{PF01047:MarR family PF04218:CENP-B N-terminal DNA-binding domain PF01498:Transposase PF02796:Helix-turn-helix domain of resolvase}
A00812	{Contig10:806441:806977:-}	{NA}	{NA}	{NA}	{NA}	{NA}	{GO:0008053; mitochondrial fusion; biological_process GO:0006184; GTP catabolic process; biological_process GO:0005741; mitochondrial outer membrane; cellular_component GO:0003924; GTPase activity; molecular_function GO:0016021; integral to membrane; cellular_component}	{NA}	{NA}	{NA}	{NA}	{NA}	{PF04799:fzo-like conserved region}
A00813	{Contig10:807739:814108:-}	{ESK85835.1; hypothetical protein Moror_2377 [Moniliophthora roreri MCA 2997]}	{NA}	{mrr:Moror_2377; }	{NA}	{NA}	{GO:0003964; RNA-directed DNA polymerase activity; molecular_function GO:0006508; proteolysis; biological_process GO:0015074; DNA integration; biological_process GO:0003723; RNA binding; molecular_function GO:0004190; aspartic-type endopeptidase activity; molecular_function GO:0006278; RNA-dependent DNA replication; biological_process}	{NA}	{NA}	{NA}	{NA}	{NA}	{PF02160:Cauliflower mosaic virus peptidase (A3) PF09668:Aspartyl protease PF00665:Integrase core domain PF00078:Reverse transcriptase (RNA-dependent DNA polymerase)}
A00814	{Contig10:814171:815142:-}	{NA}	{NA}	{NA}	{NA}	{NA}	{GO:0008270; zinc ion binding; molecular_function GO:0003676; nucleic acid binding; molecular_function}	{NA}	{NA}	{NA}	{NA}	{NA}	{PF00098:Zinc knuckle}
A00815	{Contig10:815407:817189:-}	{NA}	{NA}	{NA}	{NA}	{NA}	{GO:0005515; protein binding; molecular_function}	{NA}	{NA}	{NA}	{NA}	{NA}	{PF00400:WD domain, G-beta repeat}
A00816	{Contig10:818226:822439:+}	{NA}	{NA}	{NA}	{NA}	{NA}	{NA}	{NA}	{NA}	{NA}	{NA}	{NA}	{NA}
A00817	{Contig10:827253:832266:-}	{ESK85835.1; hypothetical protein Moror_2377 [Moniliophthora roreri MCA 2997]}	{NA}	{mrr:Moror_2377; }	{NA}	{NA}	{GO:0006278; RNA-dependent DNA replication; biological_process GO:0003723; RNA binding; molecular_function GO:0004190; aspartic-type endopeptidase activity; molecular_function GO:0015074; DNA integration; biological_process GO:0006508; proteolysis; biological_process GO:0003964; RNA-directed DNA polymerase activity; molecular_function}	{NA}	{NA}	{NA}	{NA}	{NA}	{PF09668:Aspartyl protease PF00665:Integrase core domain PF00078:Reverse transcriptase (RNA-dependent DNA polymerase)}
A00818	{Contig10:832365:836141:-}	{NA}	{NA}	{NA}	{NA}	{NA}	{GO:0005576; NA GO:0003676; nucleic acid binding; molecular_function GO:0008270; zinc ion binding; molecular_function}	{NA}	{NA}	{NA}	{NA}	{NA}	{PF07442:Ponericin PF00098:Zinc knuckle}
A00819	{Contig10:836889:841064:+}	{KDQ65082.1; hypothetical protein JAAARDRAFT_28748 [Jaapia argillacea MUCL 33604]}	{NA}	{mrr:Moror_6493; K15115 SLC25A32, MFT solute carrier family 25 (mitochondrial folate transporter), member 32 -- }	{NA}	{NA}	{NA}	{NA}	{NA}	{NA}	{NA}	{NA}	{NA}
A00820	{Contig10:841793:842143:-}	{NA}	{NA}	{NA}	{NA}	{NA}	{NA}	{NA}	{NA}	{NA}	{NA}	{NA}	{NA}
A00821	{Contig10:844722:845657:-}	{NA}	{NA}	{NA}	{NA}	{NA}	{NA}	{NA}	{NA}	{NA}	{NA}	{NA}	{NA}
A00822	{Contig10:850359:851342:-}	{NA}	{NA}	{NA}	{NA}	{NA}	{GO:0005515; protein binding; molecular_function}	{NA}	{NA}	{NA}	{NA}	{NA}	{PF00515:Tetratricopeptide repeat PF13181:Tetratricopeptide repeat}
A00823	{Contig10:851667:853008:+}	{XP_009543203.1; mitochondrial carrier protein [Heterobasidion irregulare TC 32-1]}	{Q95J75; Mitochondrial folate transporter/carrier }	{hir:HETIRDRAFT_47123; K15115 SLC25A32, MFT solute carrier family 25 (mitochondrial folate transporter), member 32 -- }	{Hs21314739; KOG0764 Mitochondrial FAD carrier protein C Energy production and conversion ;}	{gnl|TC-DB|Q9H2D1; 2.A.29.10.2 FOLATE TRANSPORTER/CARRIER - Homo sapiens (Human).}	{NA}	{NA}	{NA}	{NA}	{NA}	{NA}	{NA}
A00824	{Contig10:853441:855396:-}	{NA}	{NA}	{NA}	{NA}	{NA}	{NA}	{NA}	{NA}	{NA}	{YES}	{NA}	{NA}
A00825	{Contig10:857207:858280:-}	{NA}	{NA}	{NA}	{NA}	{NA}	{NA}	{NA}	{NA}	{NA}	{YES}	{NA}	{NA}
A00826	{Contig10:861029:862081:+}	{NA}	{NA}	{NA}	{NA}	{NA}	{NA}	{NA}	{NA}	{NA}	{NA}	{NA}	{NA}
A00827	{Contig10:862493:863321:-}	{NA}	{NA}	{NA}	{NA}	{NA}	{NA}	{NA}	{NA}	{NA}	{YES}	{NA}	{NA}
A00828	{Contig10:865630:867002:-}	{NA}	{NA}	{NA}	{NA}	{NA}	{NA}	{NA}	{NA}	{NA}	{NA}	{NA}	{NA}
A00829	{Contig10:873685:876974:-}	{NA}	{NA}	{NA}	{NA}	{NA}	{NA}	{NA}	{NA}	{NA}	{NA}	{NA}	{NA}
A00830	{Contig10:880633:880967:+}	{NA}	{NA}	{NA}	{NA}	{NA}	{NA}	{NA}	{NA}	{NA}	{YES}	{NA}	{NA}
A00831	{Contig10:881597:882695:-}	{OBZ70659.1; putative glycosidase C21B10.07 [Grifola frondosa]}	{NA}	{shs:STEHIDRAFT_102256; }	{NA}	{NA}	{NA}	{NA}	{NA}	{NA}	{NA}	{CCA75235.1_; GH16 xyloglucan:xyloglucosyltransferase (EC 2.4.1.207); keratan-sulfate endo-1,4-尾-galactosidase (EC 3.2.1.103); endo-1,3-尾-glucanase (EC 3.2.1.39); endo-1,3(4)-尾-glucanase (EC 3.2.1.6); licheninase (EC 3.2.1.73); 尾-agarase (EC 3.2.1.81); 魏-carrageenase (EC 3.2.1.83); xyloglucanase (EC 3.2.1.151); endo-尾-1,3-galactanase (EC 3.2.1.181); 尾-porphyranase (EC 3.2.1.178); hyaluronidase (E…	{NA}
A00832	{Contig10:892951:896374:+}	{NA}	{NA}	{NA}	{NA}	{NA}	{GO:0000166; nucleotide binding; molecular_function}	{NA}	{NA}	{NA}	{NA}	{NA}	{PF03029:Conserved hypothetical ATP binding protein}
A00833	{Contig10:901348:902392:-}	{OCH86636.1; hypothetical protein OBBRIDRAFT_737651 [Obba rivulosa]}	{NA}	{pco:PHACADRAFT_165558; }	{NA}	{NA}	{GO:0004659; prenyltransferase activity; molecular_function GO:0016021; integral to membrane; cellular_component}	{NA}	{NA}	{NA}	{NA}	{NA}	{PF01040:UbiA prenyltransferase family}
A00834	{Contig10:903064:907925:+}	{XP_007308853.1; hypothetical protein STEHIDRAFT_103269 [Stereum hirsutum FP-91666 SS1]}	{Q4P2B6; Protein transport protein SEC31 }	{shs:STEHIDRAFT_103269; K14005 SEC31 protein transport protein SEC31 -- Genetic Information Processing; Folding, sorting and degradation; Protein processing in endoplasmic reticulum [PATH:ko04141]}	{NA}	{NA}	{GO:0005515; protein binding; molecular_function}	{NA}	{NA}	{NA}	{NA}	{NA}	{PF00400:WD domain, G-beta repeat}
A00835	{Contig10:916822:918082:-}	{KDR68943.1; hypothetical protein GALMADRAFT_160725 [Galerina marginata CBS 339.88]}	{NA}	{lbc:LACBIDRAFT_318061; }	{NA}	{NA}	{GO:0005525; GTP binding; molecular_function GO:0019001; guanyl nucleotide binding; molecular_function GO:0007049; cell cycle; biological_process GO:0007186; G-protein coupled receptor protein signaling pathway; biological_process GO:0004871; signal transducer activity; molecular_function GO:0007264; small GTPase mediated signal transduction; biological_process GO:0005622; intracellular; cellular…	{NA}	{NA}	{NA}	{NA}	{NA}	{PF00503:G-protein alpha subunit PF03029:Conserved hypothetical ATP binding protein PF08477:Ras of Complex, Roc, domain of DAPkinase PF01926:50S ribosome-binding GTPase PF00025:ADP-ribosylation factor family PF00735:Septin}
A00836	{Contig10:920750:926197:-}	{KTB27946.1; hypothetical protein WG66_19451 [Moniliophthora roreri]}	{Q9U2G0; Putative U5 small nuclear ribonucleoprotein 200 kDa helicase }	{sla:SERLADRAFT_445081; K12854 SNRNP200, BRR2 pre-mRNA-splicing helicase BRR2 3.6.4.13 Genetic Information Processing; Transcription; Spliceosome [PATH:ko03040]}	{CE21971; KOG0951 RNA helicase BRR2, DEAD-box superfamily A RNA processing and modification ;}	{NA}	{GO:0005524; ATP binding; molecular_function GO:0008026; ATP-dependent helicase activity; molecular_function GO:0003676; nucleic acid binding; molecular_function GO:0004386; helicase activity; molecular_function}	{NA}	{NA}	{NA}	{NA}	{NA}	{PF00270:DEAD/DEAH box helicase PF00271:Helicase conserved C-terminal domain}
A00837	{Contig10:942992:952029:+}	{KIJ64834.1; hypothetical protein HYDPIDRAFT_111462 [Hydnomerulius pinastri MD-312]}	{NA}	{cput:CONPUDRAFT_82336; }	{NA}	{NA}	{GO:0003924; GTPase activity; molecular_function GO:0005525; GTP binding; molecular_function}	{NA}	{NA}	{NA}	{NA}	{NA}	{PF02263:Guanylate-binding protein, N-terminal domain}
A00838	{Contig10:953241:957673:-}	{NA}	{NA}	{NA}	{NA}	{NA}	{NA}	{NA}	{NA}	{NA}	{NA}	{NA}	{NA}
A00839	{Contig10:959640:962698:-}	{NA}	{NA}	{NA}	{NA}	{NA}	{NA}	{NA}	{NA}	{NA}	{NA}	{NA}	{NA}
A00840	{Contig10:967588:969028:+}	{NA}	{NA}	{NA}	{NA}	{NA}	{NA}	{NA}	{NA}	{NA}	{NA}	{NA}	{NA}
A00841	{Contig10:969942:972653:+}	{XP_008035527.1; DNA/RNA polymerase, partial [Trametes versicolor FP-101664 SS1]}	{NA}	{tvs:TRAVEDRAFT_86253; }	{NA}	{NA}	{GO:0019299; rhamnose metabolic process; biological_process GO:0003964; RNA-directed DNA polymerase activity; molecular_function GO:0005737; cytoplasm; cellular_component GO:0015074; DNA integration; biological_process GO:0003723; RNA binding; molecular_function GO:0016857; racemase and epimerase activity, acting on carbohydrates and derivatives; molecular_function GO:0006278; RNA-dependent DNA r…	{NA}	{NA}	{NA}	{NA}	{NA}	{PF00665:Integrase core domain PF05336:Domain of unknown function (DUF718) PF00078:Reverse transcriptase (RNA-dependent DNA polymerase)}
A00842	{Contig10:973175:973987:+}	{EEB89419.1; hypothetical protein MPER_12484 [Moniliophthora perniciosa FA553]}	{NA}	{mpr:MPER_12484; }	{NA}	{NA}	{NA}	{NA}	{NA}	{NA}	{NA}	{NA}	{NA}
A00843	{Contig10:989990:990439:-}	{NA}	{NA}	{mrr:Moror_15158; }	{NA}	{NA}	{NA}	{NA}	{NA}	{NA}	{NA}	{NA}	{NA}
A00844	{Contig10:990587:991258:-}	{NA}	{NA}	{NA}	{NA}	{NA}	{GO:0003676; nucleic acid binding; molecular_function GO:0008270; zinc ion binding; molecular_function}	{NA}	{NA}	{NA}	{NA}	{NA}	{PF00098:Zinc knuckle}
A00845	{Contig10:991364:992107:-}	{NA}	{NA}	{NA}	{NA}	{NA}	{NA}	{NA}	{NA}	{NA}	{NA}	{NA}	{NA}
A00846	{Contig10:993034:994180:+}	{NA}	{NA}	{NA}	{NA}	{NA}	{GO:0008270; zinc ion binding; molecular_function}	{NA}	{NA}	{NA}	{NA}	{NA}	{PF04434:SWIM zinc finger}
A00847	{Contig10:994296:998990:-}	{NA}	{NA}	{NA}	{NA}	{NA}	{GO:0015074; DNA integration; biological_process}	{NA}	{NA}	{NA}	{NA}	{NA}	{PF00665:Integrase core domain}
A00848	{Contig10:1000991:1006679:+}	{NA}	{NA}	{NA}	{NA}	{NA}	{GO:0003924; GTPase activity; molecular_function GO:0005525; GTP binding; molecular_function}	{NA}	{NA}	{NA}	{NA}	{NA}	{PF02263:Guanylate-binding protein, N-terminal domain}
A00849	{Contig10:1007743:1011391:+}	{OAX35066.1; hypothetical protein K503DRAFT_773871 [Rhizopogon vinicolor AM-OR11-026]}	{NA}	{cput:CONPUDRAFT_165526; }	{NA}	{NA}	{NA}	{NA}	{NA}	{NA}	{NA}	{NA}	{NA}
A00850	{Contig10:1012608:1013630:+}	{NA}	{NA}	{NA}	{NA}	{NA}	{GO:0003676; nucleic acid binding; molecular_function GO:0008270; zinc ion binding; molecular_function}	{NA}	{NA}	{NA}	{NA}	{NA}	{PF00098:Zinc knuckle}
A00851	{Contig10:1014110:1014484:-}	{NA}	{NA}	{NA}	{NA}	{NA}	{NA}	{NA}	{NA}	{NA}	{NA}	{NA}	{NA}
A00852	{Contig10:1015460:1017802:+}	{NA}	{NA}	{NA}	{NA}	{NA}	{GO:0005515; protein binding; molecular_function}	{NA}	{NA}	{NA}	{NA}	{NA}	{PF13181:Tetratricopeptide repeat}
A00853	{Contig10:1018750:1019484:+}	{KIJ06653.1; hypothetical protein PAXINDRAFT_103273, partial [Paxillus involutus ATCC 200175]}	{NA}	{ppl:POSPLDRAFT_91255; }	{NA}	{NA}	{NA}	{NA}	{NA}	{NA}	{NA}	{NA}	{NA}
A00854	{Contig10:1019767:1021920:+}	{NA}	{NA}	{NA}	{NA}	{NA}	{NA}	{NA}	{NA}	{NA}	{NA}	{NA}	{NA}
A00855	{Contig10:1023422:1027459:+}	{KIN92873.1; hypothetical protein M404DRAFT_36641 [Pisolithus tinctorius Marx 270]}	{NA}	{cput:CONPUDRAFT_165526; }	{NA}	{NA}	{NA}	{NA}	{NA}	{NA}	{NA}	{NA}	{NA}
A00856	{Contig110:91587:96927:+}	{KDQ59084.1; hypothetical protein JAAARDRAFT_33814 [Jaapia argillacea MUCL 33604]}	{NA}	{hir:HETIRDRAFT_458496; }	{NA}	{NA}	{GO:0016021; integral to membrane; cellular_component GO:0022857; transmembrane transporter activity; molecular_function GO:0055085; transmembrane transport; biological_process}	{NA}	{NA}	{NA}	{NA}	{NA}	{PF00083:Sugar (and other) transporter PF07690:Major Facilitator Superfamily}
A00857	{Contig110:98629:100409:+}	{XP_009545128.1; major facilitator superfamily [Heterobasidion irregulare TC 32-1]}	{NA}	{hir:HETIRDRAFT_458496; }	{NA}	{NA}	{GO:0022857; transmembrane transporter activity; molecular_function GO:0055085; transmembrane transport; biological_process GO:0016021; integral to membrane; cellular_component}	{NA}	{NA}	{NA}	{NA}	{NA}	{PF00083:Sugar (and other) transporter PF07690:Major Facilitator Superfamily}
A00858	{Contig110:102065:108306:+}	{KIM92371.1; hypothetical protein PILCRDRAFT_417 [Piloderma croceum F 1598]}	{NA}	{cput:CONPUDRAFT_82336; }	{NA}	{NA}	{GO:0005525; GTP binding; molecular_function GO:0003924; GTPase activity; molecular_function}	{NA}	{NA}	{NA}	{NA}	{NA}	{PF02263:Guanylate-binding protein, N-terminal domain}
A00859	{Contig110:110626:111158:+}	{EGN93599.1; hypothetical protein SERLA73DRAFT_145243 [Serpula lacrymans var. lacrymans S7.3]}	{NA}	{hir:HETIRDRAFT_329423; }	{NA}	{NA}	{NA}	{NA}	{NA}	{NA}	{NA}	{NA}	{NA}
A00860	{Contig110:112731:114495:+}	{XP_009545128.1; major facilitator superfamily [Heterobasidion irregulare TC 32-1]}	{NA}	{hir:HETIRDRAFT_458496; }	{NA}	{NA}	{GO:0016021; integral to membrane; cellular_component GO:0022857; transmembrane transporter activity; molecular_function GO:0055085; transmembrane transport; biological_process}	{NA}	{NA}	{NA}	{NA}	{NA}	{PF07690:Major Facilitator Superfamily PF00083:Sugar (and other) transporter}
A00861	{Contig110:115024:116811:+}	{XP_009545128.1; major facilitator superfamily [Heterobasidion irregulare TC 32-1]}	{NA}	{hir:HETIRDRAFT_458496; }	{NA}	{NA}	{GO:0055085; transmembrane transport; biological_process GO:0022857; transmembrane transporter activity; molecular_function GO:0016021; integral to membrane; cellular_component}	{NA}	{NA}	{NA}	{NA}	{NA}	{PF07690:Major Facilitator Superfamily PF00083:Sugar (and other) transporter}
A00862	{Contig110:118033:119809:+}	{XP_009545128.1; major facilitator superfamily [Heterobasidion irregulare TC 32-1]}	{NA}	{hir:HETIRDRAFT_458496; }	{NA}	{NA}	{GO:0016021; integral to membrane; cellular_component GO:0055085; transmembrane transport; biological_process GO:0022857; transmembrane transporter activity; molecular_function}	{NA}	{NA}	{NA}	{NA}	{NA}	{PF00083:Sugar (and other) transporter PF07690:Major Facilitator Superfamily}
A00863	{Contig110:120791:122550:+}	{XP_009545128.1; major facilitator superfamily [Heterobasidion irregulare TC 32-1]}	{NA}	{hir:HETIRDRAFT_458496; }	{NA}	{NA}	{GO:0022857; transmembrane transporter activity; molecular_function GO:0055085; transmembrane transport; biological_process GO:0016021; integral to membrane; cellular_component}	{NA}	{NA}	{NA}	{NA}	{NA}	{PF07690:Major Facilitator Superfamily PF00083:Sugar (and other) transporter}
A00864	{Contig110:123446:132427:+}	{KIM92371.1; hypothetical protein PILCRDRAFT_417 [Piloderma croceum F 1598]}	{NA}	{shs:STEHIDRAFT_146017; }	{NA}	{NA}	{GO:0005525; GTP binding; molecular_function GO:0019028; viral capsid; cellular_component GO:0003924; GTPase activity; molecular_function}	{NA}	{NA}	{NA}	{NA}	{NA}	{PF02263:Guanylate-binding protein, N-terminal domain PF05073:Baculovirus P24 capsid protein}
A00865	{Contig110:133159:134968:+}	{XP_012183608.1; predicted protein [Fibroporia radiculosa]}	{NA}	{hir:HETIRDRAFT_458496; }	{NA}	{NA}	{GO:0016021; integral to membrane; cellular_component GO:0055085; transmembrane transport; biological_process GO:0022857; transmembrane transporter activity; molecular_function}	{NA}	{NA}	{NA}	{NA}	{NA}	{PF00083:Sugar (and other) transporter PF07690:Major Facilitator Superfamily}
A00866	{Contig110:136187:137948:-}	{XP_009545128.1; major facilitator superfamily [Heterobasidion irregulare TC 32-1]}	{NA}	{hir:HETIRDRAFT_458496; }	{NA}	{NA}	{GO:0055085; transmembrane transport; biological_process GO:0022857; transmembrane transporter activity; molecular_function GO:0016021; integral to membrane; cellular_component}	{NA}	{NA}	{NA}	{NA}	{NA}	{PF07690:Major Facilitator Superfamily PF00083:Sugar (and other) transporter}
A00867	{Contig110:138500:140994:-}	{XP_009550476.1; cytochrome P450 monooxygenase 78 [Heterobasidion irregulare TC 32-1]}	{NA}	{hir:HETIRDRAFT_37362; }	{NA}	{NA}	{GO:0055114; oxidation-reduction process; biological_process GO:0005506; iron ion binding; molecular_function GO:0020037; heme binding; molecular_function GO:0016705; oxidoreductase activity, acting on paired donors, with incorporation or reduction of molecular oxygen; molecular_function}	{NA}	{NA}	{Hanno_05493; E-classP450,groupIV P450_Ha0205 http://p450.riceblast.snu.ac.kr/class.php?a=dv_sequence&id=47228&spe_id=394657&ref_id=61877}	{NA}	{NA}	{PF00067:Cytochrome P450}
A00868	{Contig110:141838:145433:+}	{XP_009550476.1; cytochrome P450 monooxygenase 78 [Heterobasidion irregulare TC 32-1]}	{NA}	{hir:HETIRDRAFT_37362; }	{NA}	{NA}	{GO:0055114; oxidation-reduction process; biological_process GO:0005506; iron ion binding; molecular_function GO:0016705; oxidoreductase activity, acting on paired donors, with incorporation or reduction of molecular oxygen; molecular_function GO:0020037; heme binding; molecular_function}	{NA}	{NA}	{Hetan1.estExt_Genewise1.C_80568; E-classP450,groupIV P450_Ha101 http://p450.riceblast.snu.ac.kr/class.php?a=dv_sequence&id=21979&spe_id=54342&ref_id=60815}	{NA}	{NA}	{PF00067:Cytochrome P450}
A00869	{Contig110:145826:153744:-}	{NA}	{NA}	{NA}	{NA}	{NA}	{GO:0022857; transmembrane transporter activity; molecular_function GO:0055085; transmembrane transport; biological_process GO:0016021; integral to membrane; cellular_component}	{NA}	{NA}	{NA}	{NA}	{NA}	{PF00083:Sugar (and other) transporter PF07690:Major Facilitator Superfamily}
A00870	{Contig110:158078:158821:-}	{XP_007388836.1; MFS general substrate transporter [Punctularia strigosozonata HHB-11173 SS5]}	{NA}	{psq:PUNSTDRAFT_146784; }	{NA}	{NA}	{NA}	{NA}	{NA}	{NA}	{NA}	{NA}	{NA}
A00871	{Contig110:159556:159898:-}	{NA}	{NA}	{mpr:MPER_06365; }	{NA}	{NA}	{NA}	{NA}	{NA}	{NA}	{NA}	{NA}	{NA}
A00872	{Contig110:161450:163241:-}	{XP_012183608.1; predicted protein [Fibroporia radiculosa]}	{NA}	{hir:HETIRDRAFT_458496; }	{NA}	{NA}	{GO:0016021; integral to membrane; cellular_component GO:0055085; transmembrane transport; biological_process GO:0022857; transmembrane transporter activity; molecular_function}	{NA}	{NA}	{NA}	{NA}	{NA}	{PF07690:Major Facilitator Superfamily PF00083:Sugar (and other) transporter}
A00873	{Contig110:164170:164914:-}	{RDX57347.1; MFS general substrate transporter [Polyporus brumalis]}	{NA}	{tvs:TRAVEDRAFT_169312; }	{NA}	{NA}	{GO:0055085; transmembrane transport; biological_process GO:0016021; integral to membrane; cellular_component}	{NA}	{NA}	{NA}	{NA}	{NA}	{PF07690:Major Facilitator Superfamily}
A00874	{Contig110:165194:166291:+}	{NA}	{NA}	{NA}	{NA}	{NA}	{NA}	{NA}	{NA}	{NA}	{NA}	{NA}	{NA}
A00875	{Contig110:166686:167966:+}	{NA}	{NA}	{NA}	{NA}	{NA}	{GO:0045454; cell redox homeostasis; biological_process GO:0055114; oxidation-reduction process; biological_process}	{NA}	{NA}	{NA}	{NA}	{NA}	{PF02852:Pyridine nucleotide-disulphide oxidoreductase, dimerisation domain}
A00876	{Contig110:168897:171562:+}	{GAT50455.1; reverse transcriptase-RNase H-integrase [Mycena chlorophos]}	{NA}	{mrr:Moror_3482; }	{NA}	{NA}	{GO:0003964; RNA-directed DNA polymerase activity; molecular_function GO:0003723; RNA binding; molecular_function GO:0006278; RNA-dependent DNA replication; biological_process}	{NA}	{NA}	{NA}	{NA}	{NA}	{PF00078:Reverse transcriptase (RNA-dependent DNA polymerase)}
A00877	{Contig110:172399:173052:+}	{RDB27698.1; hypothetical protein Hypma_003274 [Hypsizygus marmoreus]}	{NA}	{mpr:MPER_00491; }	{NA}	{NA}	{NA}	{NA}	{NA}	{NA}	{NA}	{NA}	{NA}
A00878	{Contig110:173360:174469:-}	{KIK98035.1; hypothetical protein PAXRUDRAFT_824362 [Paxillus rubicundulus Ve08.2h10]}	{NA}	{cput:CONPUDRAFT_127538; }	{NA}	{NA}	{GO:0016021; integral to membrane; cellular_component GO:0022857; transmembrane transporter activity; molecular_function GO:0055085; transmembrane transport; biological_process}	{NA}	{NA}	{NA}	{NA}	{NA}	{PF07690:Major Facilitator Superfamily PF00083:Sugar (and other) transporter}
A00879	{Contig110:175745:177112:-}	{PPQ76530.1; hypothetical protein CVT26_013365 [Gymnopilus dilepis]}	{NA}	{hir:HETIRDRAFT_458496; }	{NA}	{NA}	{GO:0022857; transmembrane transporter activity; molecular_function GO:0055085; transmembrane transport; biological_process GO:0016021; integral to membrane; cellular_component}	{NA}	{NA}	{NA}	{NA}	{NA}	{PF07690:Major Facilitator Superfamily PF00083:Sugar (and other) transporter}
A00880	{Contig110:178592:180403:-}	{KDQ59084.1; hypothetical protein JAAARDRAFT_33814 [Jaapia argillacea MUCL 33604]}	{NA}	{hir:HETIRDRAFT_458496; }	{NA}	{NA}	{GO:0055085; transmembrane transport; biological_process GO:0022857; transmembrane transporter activity; molecular_function GO:0016021; integral to membrane; cellular_component}	{NA}	{NA}	{NA}	{NA}	{NA}	{PF07690:Major Facilitator Superfamily PF00083:Sugar (and other) transporter}
A00881	{Contig110:181901:184098:-}	{OSD08639.1; hypothetical protein PYCCODRAFT_1441479 [Trametes coccinea BRFM310]}	{NA}	{hir:HETIRDRAFT_443673; }	{NA}	{NA}	{NA}	{NA}	{NA}	{NA}	{YES}	{NA}	{NA}
A00882	{Contig110:185583:187390:-}	{XP_009545128.1; major facilitator superfamily [Heterobasidion irregulare TC 32-1]}	{NA}	{hir:HETIRDRAFT_458496; }	{NA}	{NA}	{GO:0055085; transmembrane transport; biological_process GO:0022857; transmembrane transporter activity; molecular_function GO:0016021; integral to membrane; cellular_component}	{NA}	{NA}	{NA}	{NA}	{NA}	{PF00083:Sugar (and other) transporter PF07690:Major Facilitator Superfamily}
A00883	{Contig110:188137:190082:-}	{XP_007334235.1; hypothetical protein AGABI1DRAFT_132540 [Agaricus bisporus var. burnettii JB137-S8]}	{NA}	{abp:AGABI1DRAFT132540; }	{NA}	{NA}	{GO:0005524; ATP binding; molecular_function GO:0016020; membrane; cellular_component GO:0006468; protein phosphorylation; biological_process GO:0016773; phosphotransferase activity, alcohol group as acceptor; molecular_function GO:0009103; lipopolysaccharide biosynthetic process; biological_process GO:0003824; NA GO:0004672; protein kinase activity; molecular_function}	{NA}	{NA}	{NA}	{NA}	{NA}	{PF00069:Protein kinase domain PF01163:RIO1 family PF06293:Lipopolysaccharide kinase (Kdo/WaaP) family}
A00884	{Contig110:190951:199095:-}	{CDO76235.1; hypothetical protein BN946_scf184644.g9 [Trametes cinnabarina]}	{NA}	{NA}	{NA}	{NA}	{GO:0015074; DNA integration; biological_process GO:0003676; nucleic acid binding; molecular_function GO:0008270; zinc ion binding; molecular_function}	{NA}	{NA}	{NA}	{NA}	{NA}	{PF00665:Integrase core domain PF00098:Zinc knuckle}
A00885	{Contig110:199134:202934:-}	{KIJ59407.1; hypothetical protein HYDPIDRAFT_162408 [Hydnomerulius pinastri MD-312]}	{NA}	{scm:SCHCODRAFT_57037; }	{NA}	{NA}	{NA}	{NA}	{NA}	{NA}	{NA}	{NA}	{NA}
A00886	{Contig110:203342:206327:+}	{KIJ59408.1; hypothetical protein HYDPIDRAFT_43999 [Hydnomerulius pinastri MD-312]}	{NA}	{cput:CONPUDRAFT_68049; }	{NA}	{NA}	{GO:0008026; ATP-dependent helicase activity; molecular_function GO:0003677; DNA binding; molecular_function GO:0004386; helicase activity; molecular_function GO:0003676; nucleic acid binding; molecular_function GO:0016787; hydrolase activity; molecular_function GO:0005524; ATP binding; molecular_function}	{NA}	{NA}	{NA}	{NA}	{NA}	{PF00271:Helicase conserved C-terminal domain PF00270:DEAD/DEAH box helicase PF04851:Type III restriction enzyme, res subunit}
A00887	{Contig110:206824:207453:+}	{NA}	{NA}	{NA}	{NA}	{NA}	{NA}	{NA}	{NA}	{NA}	{NA}	{NA}	{NA}
A00888	{Contig110:207979:209794:-}	{XP_012183608.1; predicted protein [Fibroporia radiculosa]}	{NA}	{hir:HETIRDRAFT_458496; }	{NA}	{NA}	{GO:0055085; transmembrane transport; biological_process GO:0016021; integral to membrane; cellular_component}	{NA}	{NA}	{NA}	{NA}	{NA}	{PF07690:Major Facilitator Superfamily}
A00889	{Contig110:210705:212547:-}	{XP_009545128.1; major facilitator superfamily [Heterobasidion irregulare TC 32-1]}	{NA}	{hir:HETIRDRAFT_458496; }	{NA}	{NA}	{GO:0016021; integral to membrane; cellular_component GO:0055085; transmembrane transport; biological_process GO:0022857; transmembrane transporter activity; molecular_function}	{NA}	{NA}	{NA}	{NA}	{NA}	{PF00083:Sugar (and other) transporter PF07690:Major Facilitator Superfamily}
A00890	{Contig110:213352:216957:-}	{OAX35066.1; hypothetical protein K503DRAFT_773871 [Rhizopogon vinicolor AM-OR11-026]}	{NA}	{sla:SERLADRAFT_352907; }	{NA}	{NA}	{NA}	{NA}	{NA}	{NA}	{NA}	{NA}	{NA}
A00891	{Contig110:220422:221158:+}	{NA}	{NA}	{NA}	{NA}	{NA}	{NA}	{NA}	{NA}	{NA}	{NA}	{NA}	{NA}
A00892	{Contig110:221336:221947:+}	{NA}	{NA}	{NA}	{NA}	{NA}	{GO:0008270; zinc ion binding; molecular_function GO:0003676; nucleic acid binding; molecular_function}	{NA}	{NA}	{NA}	{NA}	{NA}	{PF00098:Zinc knuckle}
A00893	{Contig110:2795:7900:-}	{PIL37704.1; hypothetical protein GSI_01398 [Ganoderma sinense ZZ0214-1]}	{NA}	{NA}	{NA}	{NA}	{GO:0015074; DNA integration; biological_process}	{NA}	{NA}	{NA}	{NA}	{NA}	{PF00665:Integrase core domain}
A00894	{Contig110:8399:11541:-}	{NA}	{NA}	{NA}	{NA}	{NA}	{GO:0005515; protein binding; molecular_function}	{NA}	{NA}	{NA}	{NA}	{NA}	{PF13181:Tetratricopeptide repeat}
A00895	{Contig110:14036:16987:+}	{NA}	{NA}	{NA}	{NA}	{NA}	{GO:0005578; proteinaceous extracellular matrix; cellular_component GO:0005975; carbohydrate metabolic process; biological_process GO:0005509; calcium ion binding; molecular_function GO:0007165; signal transduction; biological_process GO:0004553; hydrolase activity, hydrolyzing O-glycosyl compounds; molecular_function}	{NA}	{NA}	{NA}	{NA}	{NA}	{PF13405:EF-hand domain PF00404:Dockerin type I repeat PF10591:Secreted protein acidic and rich in cysteine Ca binding region PF13202:EF hand PF00036:EF hand PF13499:EF-hand domain pair}
A00896	{Contig110:22336:25202:-}	{XP_007870844.1; hypothetical protein GLOTRDRAFT_50393 [Gloeophyllum trabeum ATCC 11539]}	{NA}	{gtr:GLOTRDRAFT_50393; }	{NA}	{NA}	{NA}	{NA}	{NA}	{NA}	{NA}	{NA}	{NA}
A00897	{Contig110:26103:29327:+}	{NA}	{NA}	{NA}	{NA}	{NA}	{GO:0016032; NA GO:0019031; viral envelope; cellular_component}	{NA}	{NA}	{NA}	{NA}	{NA}	{PF04785:Rhabdovirus matrix protein M2}
A00898	{Contig110:30718:31371:+}	{NA}	{NA}	{NA}	{NA}	{NA}	{NA}	{NA}	{NA}	{NA}	{NA}	{NA}	{NA}
A00899	{Contig110:34918:36914:+}	{NA}	{NA}	{shs:STEHIDRAFT_167068; }	{NA}	{NA}	{NA}	{NA}	{NA}	{NA}	{NA}	{NA}	{NA}
A00900	{Contig110:41548:42132:+}	{NA}	{NA}	{NA}	{NA}	{NA}	{NA}	{NA}	{NA}	{NA}	{NA}	{NA}	{NA}
A00901	{Contig110:53342:53760:-}	{NA}	{NA}	{NA}	{NA}	{NA}	{NA}	{NA}	{NA}	{NA}	{NA}	{NA}	{NA}
A00902	{Contig110:58272:59745:-}	{XP_009542872.1; hypothetical protein HETIRDRAFT_438604 [Heterobasidion irregulare TC 32-1]}	{NA}	{hir:HETIRDRAFT_438604; }	{NA}	{NA}	{NA}	{NA}	{NA}	{NA}	{NA}	{NA}	{NA}
A00903	{Contig110:61034:62377:-}	{XP_009542872.1; hypothetical protein HETIRDRAFT_438604 [Heterobasidion irregulare TC 32-1]}	{NA}	{hir:HETIRDRAFT_438604; }	{NA}	{NA}	{NA}	{NA}	{NA}	{NA}	{NA}	{NA}	{NA}
A00904	{Contig110:63296:64596:-}	{XP_009542872.1; hypothetical protein HETIRDRAFT_438604 [Heterobasidion irregulare TC 32-1]}	{NA}	{hir:HETIRDRAFT_438604; }	{NA}	{NA}	{NA}	{NA}	{NA}	{NA}	{NA}	{NA}	{NA}
A00905	{Contig110:65723:67113:-}	{NA}	{NA}	{NA}	{NA}	{NA}	{NA}	{NA}	{NA}	{NA}	{NA}	{NA}	{NA}
A00906	{Contig110:69199:70654:-}	{NA}	{NA}	{NA}	{NA}	{NA}	{GO:0016021; integral to membrane; cellular_component}	{NA}	{NA}	{NA}	{NA}	{NA}	{PF05808:Podoplanin PF03494:Beta-amyloid peptide (beta-APP)}
A00907	{Contig110:71479:71947:-}	{NA}	{NA}	{NA}	{NA}	{NA}	{NA}	{NA}	{NA}	{NA}	{NA}	{NA}	{NA}
A00908	{Contig110:73994:75205:+}	{XP_009542872.1; hypothetical protein HETIRDRAFT_438604 [Heterobasidion irregulare TC 32-1]}	{NA}	{hir:HETIRDRAFT_438604; }	{NA}	{NA}	{NA}	{NA}	{NA}	{NA}	{NA}	{NA}	{NA}
A00909	{Contig110:77938:78932:+}	{NA}	{NA}	{NA}	{NA}	{NA}	{GO:0005515; protein binding; molecular_function}	{NA}	{NA}	{NA}	{NA}	{NA}	{PF03370:Carbohydrate/starch-binding module (family 21)}
A00910	{Contig110:79237:80937:-}	{XP_007303876.1; hypothetical protein STEHIDRAFT_121282 [Stereum hirsutum FP-91666 SS1]}	{NA}	{shs:STEHIDRAFT_121282; }	{NA}	{NA}	{NA}	{NA}	{NA}	{NA}	{NA}	{NA}	{NA}
A00911	{Contig110:82295:83819:+}	{XP_009549990.1; hypothetical protein HETIRDRAFT_411209 [Heterobasidion irregulare TC 32-1]}	{P00332; Alcohol dehydrogenase }	{hir:HETIRDRAFT_411209; K13953 adhP alcohol dehydrogenase, propanol-preferring 1.1.1.1 Metabolism; Carbohydrate metabolism; Glycolysis / Gluconeogenesis [PATH:ko00010] Metabolism; Lipid metabolism; Fatty acid degradation [PATH:ko00071] Metabolism; Amino acid metabolism; Tyrosine metabolism [PATH:ko00350] Metabolism; Xenobiotics biodegradation and metabolism; Chloroalkane and chloroalkene degradat…	{SPCC13B11.01; KOG0023 Alcohol dehydrogenase, class V Q Secondary metabolites biosynthesis, transport and catabolism ;}	{NA}	{GO:0008270; zinc ion binding; molecular_function GO:0055114; oxidation-reduction process; biological_process GO:0016491; oxidoreductase activity; molecular_function}	{PHI:9524; A0A1D8PP43 ADH1 5476 Candida albicans disseminated candidiasis Galleria mellonella (related: Greater wax moth) Alcohol dehydrogenase Gene deletion: full; gene complementation reduced virulence}	{NA}	{NA}	{NA}	{NA}	{PF08240:Alcohol dehydrogenase GroES-like domain PF00107:Zinc-binding dehydrogenase}
A00912	{Contig110:84350:85650:-}	{NA}	{NA}	{NA}	{NA}	{NA}	{NA}	{NA}	{NA}	{NA}	{NA}	{NA}	{NA}
A00913	{Contig110:86661:87866:+}	{NA}	{NA}	{NA}	{NA}	{NA}	{NA}	{NA}	{NA}	{NA}	{NA}	{NA}	{NA}
A00914	{Contig111:2429:15316:+}	{NA}	{NA}	{NA}	{NA}	{NA}	{GO:0003676; nucleic acid binding; molecular_function GO:0003824; NA GO:0008270; zinc ion binding; molecular_function}	{NA}	{NA}	{NA}	{NA}	{NA}	{PF06827:Zinc finger found in FPG and IleRS PF00098:Zinc knuckle}
A00915	{Contig111:15751:18951:+}	{BAF74362.1; pro-pol protein, partial [Lentinula edodes]}	{NA}	{tvs:TRAVEDRAFT_86253; }	{NA}	{NA}	{GO:0006278; RNA-dependent DNA replication; biological_process GO:0003723; RNA binding; molecular_function GO:0015074; DNA integration; biological_process GO:0003964; RNA-directed DNA polymerase activity; molecular_function}	{NA}	{NA}	{NA}	{NA}	{NA}	{PF00078:Reverse transcriptase (RNA-dependent DNA polymerase) PF00665:Integrase core domain}
A00916	{Contig111:26133:37796:-}	{NA}	{NA}	{NA}	{NA}	{NA}	{GO:0003964; RNA-directed DNA polymerase activity; molecular_function GO:0003723; RNA binding; molecular_function GO:0006278; RNA-dependent DNA replication; biological_process}	{NA}	{NA}	{NA}	{NA}	{NA}	{PF00078:Reverse transcriptase (RNA-dependent DNA polymerase)}
A00917	{Contig111:37850:42639:-}	{ESK85835.1; hypothetical protein Moror_2377 [Moniliophthora roreri MCA 2997]}	{NA}	{mrr:Moror_2377; }	{NA}	{NA}	{GO:0003964; RNA-directed DNA polymerase activity; molecular_function GO:0003676; nucleic acid binding; molecular_function GO:0015074; DNA integration; biological_process GO:0003723; RNA binding; molecular_function GO:0008270; zinc ion binding; molecular_function GO:0006278; RNA-dependent DNA replication; biological_process}	{NA}	{NA}	{NA}	{NA}	{NA}	{PF00098:Zinc knuckle PF00078:Reverse transcriptase (RNA-dependent DNA polymerase) PF00665:Integrase core domain}
A00918	{Contig111:44186:45010:+}	{NA}	{NA}	{NA}	{NA}	{NA}	{NA}	{NA}	{NA}	{NA}	{NA}	{NA}	{NA}
A00919	{Contig111:45493:45969:+}	{BAD10925.1; protease [Tricholoma matsutake]}	{NA}	{gtr:GLOTRDRAFT_51677; }	{NA}	{NA}	{NA}	{NA}	{NA}	{NA}	{NA}	{NA}	{NA}
A00920	{Contig111:46015:46398:+}	{XP_001832702.2; hypothetical protein CC1G_08530 [Coprinopsis cinerea okayama7#130]}	{NA}	{cci:CC1G_08530; }	{NA}	{NA}	{NA}	{NA}	{NA}	{NA}	{NA}	{NA}	{NA}
A00921	{Contig111:46586:47916:+}	{NA}	{NA}	{mpr:MPER_12920; }	{NA}	{NA}	{GO:0003723; RNA binding; molecular_function GO:0006278; RNA-dependent DNA replication; biological_process GO:0003964; RNA-directed DNA polymerase activity; molecular_function}	{NA}	{NA}	{NA}	{NA}	{NA}	{PF00078:Reverse transcriptase (RNA-dependent DNA polymerase)}
A00922	{Contig111:48315:49567:+}	{KTB41561.1; hypothetical protein WG66_5867 [Moniliophthora roreri]}	{NA}	{mrr:Moror_15819; }	{NA}	{NA}	{GO:0015074; DNA integration; biological_process}	{NA}	{NA}	{NA}	{NA}	{NA}	{PF00665:Integrase core domain}
A00923	{Contig111:51836:52664:-}	{NA}	{NA}	{NA}	{NA}	{NA}	{GO:0006313; transposition, DNA-mediated; biological_process GO:0004803; transposase activity; molecular_function GO:0003677; DNA binding; molecular_function}	{NA}	{NA}	{NA}	{NA}	{NA}	{PF00872:Transposase, Mutator family}
A00924	{Contig111:53921:58176:-}	{NA}	{NA}	{NA}	{NA}	{NA}	{NA}	{NA}	{NA}	{NA}	{NA}	{NA}	{NA}
A00925	{Contig111:58228:59484:-}	{ESK85265.1; retrotransposon nucleocapsid protein [Moniliophthora roreri MCA 2997]}	{NA}	{mrr:Moror_11358; }	{NA}	{NA}	{GO:0015074; DNA integration; biological_process}	{NA}	{NA}	{NA}	{NA}	{NA}	{PF00665:Integrase core domain}
A00926	{Contig111:60182:64006:-}	{ESK95482.1; reverse transcriptase-rnase h-integrase [Moniliophthora roreri]}	{NA}	{mrr:Moror_12737; }	{NA}	{NA}	{GO:0015074; DNA integration; biological_process}	{NA}	{NA}	{NA}	{NA}	{NA}	{PF00665:Integrase core domain}
A00927	{Contig111:64259:65512:+}	{NA}	{NA}	{NA}	{NA}	{NA}	{GO:0003676; nucleic acid binding; molecular_function GO:0008270; zinc ion binding; molecular_function}	{NA}	{NA}	{NA}	{NA}	{NA}	{PF00098:Zinc knuckle}
A00928	{Contig111:65572:69048:+}	{ESK85835.1; hypothetical protein Moror_2377 [Moniliophthora roreri MCA 2997]}	{NA}	{mrr:Moror_2377; }	{NA}	{NA}	{GO:0003723; RNA binding; molecular_function GO:0006278; RNA-dependent DNA replication; biological_process GO:0003964; RNA-directed DNA polymerase activity; molecular_function GO:0015074; DNA integration; biological_process}	{NA}	{NA}	{NA}	{NA}	{NA}	{PF00665:Integrase core domain PF00078:Reverse transcriptase (RNA-dependent DNA polymerase)}
A00929	{Contig111:69100:76967:+}	{NA}	{NA}	{NA}	{NA}	{NA}	{GO:0008270; zinc ion binding; molecular_function GO:0003676; nucleic acid binding; molecular_function}	{NA}	{NA}	{NA}	{NA}	{NA}	{PF00098:Zinc knuckle}
A00930	{Contig111:77866:79933:+}	{NA}	{NA}	{NA}	{NA}	{NA}	{GO:0005515; protein binding; molecular_function}	{NA}	{NA}	{NA}	{YES}	{NA}	{PF00646:F-box domain}
A00931	{Contig111:80119:82053:-}	{NA}	{NA}	{NA}	{NA}	{NA}	{GO:0046872; metal ion binding; molecular_function}	{NA}	{NA}	{NA}	{NA}	{NA}	{PF00642:Zinc finger C-x8-C-x5-C-x3-H type (and similar)}
A00932	{Contig111:84239:86183:+}	{KII84371.1; hypothetical protein PLICRDRAFT_362655 [Plicaturopsis crispa FD-325 SS-3]}	{NA}	{psq:PUNSTDRAFT_139021; }	{NA}	{NA}	{NA}	{NA}	{NA}	{NA}	{NA}	{NA}	{NA}
A00933	{Contig111:87433:90234:+}	{NA}	{NA}	{NA}	{NA}	{NA}	{NA}	{NA}	{NA}	{NA}	{NA}	{NA}	{NA}
A00934	{Contig111:92129:94363:-}	{NA}	{NA}	{NA}	{NA}	{NA}	{GO:0003682; chromatin binding; molecular_function}	{NA}	{NA}	{NA}	{NA}	{NA}	{PF00249:Myb-like DNA-binding domain}
A00935	{Contig111:94460:97658:+}	{XP_009544978.1; hypothetical protein HETIRDRAFT_473784 [Heterobasidion irregulare TC 32-1]}	{NA}	{hir:HETIRDRAFT_473784; K01309 MINDY1_2 ubiquitin carboxyl-terminal hydrolase MINDY-1/2 3.4.19.12 }	{NA}	{NA}	{GO:0004673; protein histidine kinase activity; molecular_function}	{NA}	{NA}	{NA}	{NA}	{NA}	{PF11808:Domain of unknown function (DUF3329)}
A00936	{Contig111:97957:101921:-}	{XP_009544975.1; hypothetical protein HETIRDRAFT_382709 [Heterobasidion irregulare TC 32-1]}	{NA}	{hir:HETIRDRAFT_382709; K20176 SGSM3, MAP small G protein signaling modulator 3 -- }	{NA}	{NA}	{GO:0051382; kinetochore assembly; biological_process GO:0000776; kinetochore; cellular_component GO:0005097; Rab GTPase activator activity; molecular_function GO:0032313; regulation of Rab GTPase activity; biological_process}	{NA}	{NA}	{NA}	{NA}	{NA}	{PF00566:Rab-GTPase-TBC domain PF05837:Centromere protein H (CENP-H)}
A00937	{Contig111:106486:107819:-}	{XP_009550181.1; hypothetical protein HETIRDRAFT_460407 [Heterobasidion irregulare TC 32-1]}	{Q9P6P9; [Pyruvate dehydrogenase (acetyl-transferring)] kinase, mitochondrial }	{hir:HETIRDRAFT_460407; K00898 PDK2_3_4 pyruvate dehydrogenase kinase 2/3/4 2.7.11.2 }	{SPAC644.11c; KOG0787 Dehydrogenase kinase T Signal transduction mechanisms ;}	{NA}	{GO:0005524; ATP binding; molecular_function}	{PHI:1289; I1RKK5 FGSG_04416 5518 Fusarium graminearum Fusarium Ear Blight Triticum (related: wheat) protein kinase gene deletion: full unaffected pathogenicity}	{NA}	{NA}	{NA}	{NA}	{PF02518:Histidine kinase-, DNA gyrase B-, and HSP90-like ATPase}
A00938	{Contig111:108975:109783:+}	{NA}	{NA}	{NA}	{NA}	{NA}	{NA}	{NA}	{NA}	{NA}	{NA}	{NA}	{NA}
A00939	{Contig111:110602:112289:+}	{OCH90356.1; PLP-dependent transferase [Obba rivulosa]}	{NA}	{hir:HETIRDRAFT_245811; K00652 bioF 8-amino-7-oxononanoate synthase 2.3.1.47 Metabolism; Metabolism of cofactors and vitamins; Biotin metabolism [PATH:ko00780] Metabolism; Global and overview maps; Metabolic pathways [PATH:ko01100]}	{NA}	{NA}	{GO:0009058; biosynthetic process; biological_process GO:0030170; pyridoxal phosphate binding; molecular_function}	{NA}	{NA}	{NA}	{NA}	{NA}	{PF00155:Aminotransferase class I and II}
A00940	{Contig111:112305:118156:-}	{OCH92518.1; hypothetical protein OBBRIDRAFT_426819 [Obba rivulosa]}	{NA}	{NA}	{NA}	{NA}	{GO:0008033; tRNA processing; biological_process GO:0004540; ribonuclease activity; molecular_function GO:0005515; protein binding; molecular_function GO:0003723; RNA binding; molecular_function GO:0003724; RNA helicase activity; molecular_function}	{NA}	{NA}	{NA}	{NA}	{NA}	{PF00910:RNA helicase PF01900:Rpp14/Pop5 family PF00023:Ankyrin repeat PF13606:Ankyrin repeat}
A00941	{Contig111:121232:123429:+}	{XP_009544638.1; CUPIN, Germin, oxalate decarboxylase [Heterobasidion irregulare TC 32-1]}	{O34714; Oxalate decarboxylase OxdC }	{hir:HETIRDRAFT_54400; }	{NA}	{NA}	{GO:0005976; polysaccharide metabolic process; biological_process GO:0006355; regulation of transcription, DNA-dependent; biological_process GO:0019491; ectoine biosynthetic process; biological_process GO:0010309; acireductone dioxygenase [iron(II)-requiring] activity; molecular_function GO:0005506; iron ion binding; molecular_function GO:0000334; 3-hydroxyanthranilate 3,4-dioxygenase activity; m…	{PHI:4509; A7EZM9 Ss-odc2 5180 Sclerotinia sclerotiorum White Mold Apium graveolens (no common name found) oxalate decarboxylase gene deletion: full; gene complementation reduced virulence}	{NA}	{NA}	{YES}	{NA}	{PF01050:Mannose-6-phosphate isomerase PF06052:3-hydroxyanthranilic acid dioxygenase PF06339:Ectoine synthase PF02311:AraC-like ligand binding domain PF00190:Cupin PF08007:Cupin superfamily protein PF03079:ARD/ARD' family}
A00942	{Contig111:123975:129163:-}	{OCH92518.1; hypothetical protein OBBRIDRAFT_426819 [Obba rivulosa]}	{NA}	{NA}	{NA}	{NA}	{GO:0005515; protein binding; molecular_function}	{NA}	{NA}	{NA}	{NA}	{NA}	{PF13606:Ankyrin repeat PF00023:Ankyrin repeat}
A00943	{Contig111:129972:130473:+}	{KXN82966.1; Heat shock factor-binding protein 1 [Leucoagaricus sp. SymC.cos]}	{NA}	{hir:HETIRDRAFT_247841; K19765 HSBP1 heat shock factor-binding protein 1 -- Organismal Systems; Aging; Longevity regulating pathway - worm [PATH:ko04212]}	{7297944; KOG4117 Heat shock factor binding protein KO Transcription ; Posttranslational modification, protein turnover, chaperones ;}	{NA}	{GO:0019031; viral envelope; cellular_component GO:0019028; viral capsid; cellular_component GO:0005198; NA}	{NA}	{NA}	{NA}	{NA}	{NA}	{PF04513:Baculovirus polyhedron envelope protein, PEP, C terminus }
A00944	{Contig111:130925:132853:+}	{NA}	{NA}	{NA}	{NA}	{NA}	{NA}	{NA}	{NA}	{NA}	{NA}	{NA}	{NA}
A00945	{Contig111:133371:137037:+}	{XP_009544993.1; hypothetical protein HETIRDRAFT_416764 [Heterobasidion irregulare TC 32-1]}	{NA}	{hir:HETIRDRAFT_416764; }	{NA}	{NA}	{NA}	{NA}	{NA}	{NA}	{NA}	{NA}	{NA}
A00946	{Contig111:138540:142522:-}	{OCH94796.1; hypothetical protein OBBRIDRAFT_746651, partial [Obba rivulosa]}	{NA}	{NA}	{NA}	{NA}	{GO:0005524; ATP binding; molecular_function GO:0003723; RNA binding; molecular_function GO:0003724; RNA helicase activity; molecular_function GO:0016887; ATPase activity; molecular_function GO:0005515; protein binding; molecular_function GO:0043531; ADP binding; molecular_function}	{NA}	{NA}	{NA}	{NA}	{NA}	{PF00931:NB-ARC domain PF00910:RNA helicase PF00005:ABC transporter PF13606:Ankyrin repeat PF00023:Ankyrin repeat}
A00947	{Contig111:144196:144741:+}	{NA}	{NA}	{NA}	{NA}	{NA}	{NA}	{NA}	{NA}	{NA}	{NA}	{NA}	{NA}
A00948	{Contig111:144787:146352:+}	{NA}	{NA}	{NA}	{NA}	{NA}	{NA}	{NA}	{NA}	{NA}	{NA}	{NA}	{NA}
A00949	{Contig111:148227:152926:-}	{OCH94796.1; hypothetical protein OBBRIDRAFT_746651, partial [Obba rivulosa]}	{NA}	{NA}	{NA}	{NA}	{GO:0003723; RNA binding; molecular_function GO:0003724; RNA helicase activity; molecular_function GO:0005524; ATP binding; molecular_function GO:0005515; protein binding; molecular_function GO:0016887; ATPase activity; molecular_function}	{NA}	{NA}	{NA}	{NA}	{NA}	{PF00023:Ankyrin repeat PF13606:Ankyrin repeat PF00005:ABC transporter PF00910:RNA helicase}
A00950	{Contig111:155397:160076:-}	{OCH92518.1; hypothetical protein OBBRIDRAFT_426819 [Obba rivulosa]}	{NA}	{NA}	{NA}	{NA}	{GO:0006281; DNA repair; biological_process GO:0000723; telomere maintenance; biological_process GO:0003723; RNA binding; molecular_function GO:0005515; protein binding; molecular_function GO:0016887; ATPase activity; molecular_function GO:0003724; RNA helicase activity; molecular_function GO:0005524; ATP binding; molecular_function GO:0003678; DNA helicase activity; molecular_function}	{NA}	{NA}	{NA}	{NA}	{NA}	{PF13606:Ankyrin repeat PF00023:Ankyrin repeat PF00005:ABC transporter PF05970:PIF1-like helicase PF00910:RNA helicase}
A00951	{Contig111:163104:169177:+}	{XP_007862106.1; alcohol oxidase [Gloeophyllum trabeum ATCC 11539]}	{NA}	{gtr:GLOTRDRAFT_70090; }	{NA}	{NA}	{GO:0055114; oxidation-reduction process; biological_process GO:0016614; oxidoreductase activity, acting on CH-OH group of donors; molecular_function GO:0050660; flavin adenine dinucleotide binding; molecular_function GO:0016705; oxidoreductase activity, acting on paired donors, with incorporation or reduction of molecular oxygen; molecular_function GO:0016117; carotenoid biosynthetic process; bi…	{NA}	{NA}	{NA}	{NA}	{ALJ82906.1_; AA3_2 cellobiose dehydrogenase (EC 1.1.99.18); glucose 1-oxidase (EC 1.1.3.4); aryl alcohol oxidase (EC 1.1.3.7); alcohol oxidase(EC 1.1.3.13); pyranose oxidase (EC 1.1.3.10) -}	{PF00732:GMC oxidoreductase PF05834:Lycopene cyclase protein PF07992:Pyridine nucleotide-disulphide oxidoreductase PF05199:GMC oxidoreductase}
A00952	{Contig111:171907:174262:-}	{OCH90532.1; hypothetical protein OBBRIDRAFT_592935 [Obba rivulosa]}	{NA}	{NA}	{NA}	{NA}	{GO:0005524; ATP binding; molecular_function GO:0004371; glycerone kinase activity; molecular_function GO:0006071; glycerol metabolic process; biological_process GO:0003723; RNA binding; molecular_function GO:0003724; RNA helicase activity; molecular_function GO:0016887; ATPase activity; molecular_function GO:0043531; ADP binding; molecular_function}	{NA}	{NA}	{NA}	{NA}	{NA}	{PF00931:NB-ARC domain PF00910:RNA helicase PF00005:ABC transporter PF02734:DAK2 domain}
A00953	{Contig111:175283:179949:-}	{NA}	{NA}	{NA}	{NA}	{NA}	{GO:0005515; protein binding; molecular_function GO:0043531; ADP binding; molecular_function GO:0003724; RNA helicase activity; molecular_function GO:0003723; RNA binding; molecular_function}	{NA}	{NA}	{NA}	{NA}	{NA}	{PF00910:RNA helicase PF00931:NB-ARC domain PF00023:Ankyrin repeat PF13606:Ankyrin repeat}
A00954	{Contig111:180735:181398:+}	{NA}	{NA}	{NA}	{NA}	{NA}	{NA}	{NA}	{NA}	{NA}	{NA}	{NA}	{NA}
A00955	{Contig111:190543:191858:-}	{RDW82340.1; hypothetical protein BP6252_03452 [Coleophoma cylindrospora]}	{NA}	{NA}	{NA}	{NA}	{GO:0005515; protein binding; molecular_function GO:0008565; protein transporter activity; molecular_function GO:0015627; type II protein secretion system complex; cellular_component GO:0015628; protein secretion by the type II secretion system; biological_process}	{NA}	{NA}	{NA}	{NA}	{NA}	{PF12019:Type II transport protein GspH PF00023:Ankyrin repeat PF13606:Ankyrin repeat}
A00956	{Contig111:192696:196380:+}	{PPQ96140.1; hypothetical protein CVT26_004775 [Gymnopilus dilepis]}	{NA}	{NA}	{NA}	{NA}	{GO:0046983; protein dimerization activity; molecular_function}	{NA}	{NA}	{NA}	{NA}	{NA}	{PF05699:hAT family C-terminal dimerisation region}
A00957	{Contig111:198580:202121:-}	{EMD33429.1; hypothetical protein CERSUDRAFT_126167 [Gelatoporia subvermispora B]}	{NA}	{NA}	{NA}	{NA}	{GO:0005515; protein binding; molecular_function GO:0016887; ATPase activity; molecular_function GO:0003724; RNA helicase activity; molecular_function GO:0005524; ATP binding; molecular_function GO:0003678; DNA helicase activity; molecular_function GO:0000723; telomere maintenance; biological_process GO:0006281; DNA repair; biological_process GO:0003723; RNA binding; molecular_function}	{NA}	{NA}	{NA}	{NA}	{NA}	{PF00023:Ankyrin repeat PF13606:Ankyrin repeat PF00005:ABC transporter PF00004:ATPase family associated with various cellular activities (AAA) PF01637:ATPase domain predominantly from Archaea PF00910:RNA helicase PF05970:PIF1-like helicase}
A00958	{Contig111:204009:204479:-}	{KIM37304.1; hypothetical protein M413DRAFT_448600 [Hebeloma cylindrosporum h7]}	{P34893; 10 kDa chaperonin, mitochondrial }	{cput:CONPUDRAFT_80681; K04078 groES, HSPE1 chaperonin GroES -- }	{At1g14980; KOG1641 Mitochondrial chaperonin O Posttranslational modification, protein turnover, chaperones ;}	{NA}	{GO:0005737; cytoplasm; cellular_component GO:0006457; protein folding; biological_process}	{NA}	{NA}	{NA}	{NA}	{NA}	{PF00166:Chaperonin 10 Kd subunit}
A00959	{Contig111:205181:209698:-}	{NA}	{NA}	{NA}	{NA}	{NA}	{NA}	{NA}	{NA}	{NA}	{NA}	{NA}	{NA}
A00960	{Contig111:209995:210622:+}	{OJA08334.1; hypothetical protein AZE42_07210 [Rhizopogon vesiculosus]}	{NA}	{hir:HETIRDRAFT_165322; K02140 ATPeFG, ATP5L, ATP20 F-type H+-transporting ATPase subunit g -- Metabolism; Energy metabolism; Oxidative phosphorylation [PATH:ko00190] Metabolism; Global and overview maps; Metabolic pathways [PATH:ko01100] Organismal Systems; Environmental adaptation; Thermogenesis [PATH:ko04714]}	{NA}	{NA}	{GO:0015986; ATP synthesis coupled proton transport; biological_process GO:0015078; hydrogen ion transmembrane transporter activity; molecular_function GO:0000276; mitochondrial proton-transporting ATP synthase complex, coupling factor F(o); cellular_component}	{NA}	{NA}	{NA}	{NA}	{NA}	{PF04718:Mitochondrial ATP synthase g subunit}
A00961	{Contig111:214517:215160:-}	{NA}	{NA}	{NA}	{NA}	{NA}	{NA}	{NA}	{NA}	{NA}	{NA}	{NA}	{NA}
A00962	{Contig111:218998:219850:-}	{ESK87499.1; hypothetical protein Moror_10911 [Moniliophthora roreri MCA 2997]}	{NA}	{mrr:Moror_10911; }	{NA}	{NA}	{NA}	{NA}	{NA}	{NA}	{NA}	{NA}	{NA}
A00963	{Contig112:464:1526:-}	{NA}	{NA}	{NA}	{NA}	{NA}	{NA}	{NA}	{NA}	{NA}	{NA}	{NA}	{NA}
A00964	{Contig112:3723:6619:+}	{SJL17958.1; uncharacterized protein ARMOST_21529 [Armillaria ostoyae]}	{NA}	{NA}	{NA}	{NA}	{GO:0006278; RNA-dependent DNA replication; biological_process GO:0003723; RNA binding; molecular_function GO:0003964; RNA-directed DNA polymerase activity; molecular_function}	{NA}	{NA}	{NA}	{NA}	{NA}	{PF00078:Reverse transcriptase (RNA-dependent DNA polymerase)}
A00965	{Contig112:7214:10868:-}	{NA}	{NA}	{NA}	{NA}	{NA}	{GO:0003723; RNA binding; molecular_function GO:0006278; RNA-dependent DNA replication; biological_process GO:0003964; RNA-directed DNA polymerase activity; molecular_function}	{NA}	{NA}	{NA}	{NA}	{NA}	{PF00078:Reverse transcriptase (RNA-dependent DNA polymerase)}
A00966	{Contig112:14198:15239:+}	{NA}	{NA}	{NA}	{NA}	{NA}	{GO:0015074; DNA integration; biological_process}	{NA}	{NA}	{NA}	{NA}	{NA}	{PF00665:Integrase core domain}
A00967	{Contig112:15274:15783:+}	{EEB88836.1; hypothetical protein MPER_13145 [Moniliophthora perniciosa FA553]}	{NA}	{mpr:MPER_09551; }	{NA}	{NA}	{NA}	{NA}	{NA}	{NA}	{NA}	{NA}	{NA}
A00968	{Contig112:15945:17046:+}	{NA}	{NA}	{NA}	{NA}	{NA}	{NA}	{NA}	{NA}	{NA}	{NA}	{NA}	{NA}
A00969	{Contig112:18863:20920:-}	{SJL18323.1; uncharacterized protein ARMOST_21909 [Armillaria ostoyae]}	{NA}	{pco:PHACADRAFT_58702; }	{NA}	{NA}	{GO:0006508; proteolysis; biological_process GO:0003964; RNA-directed DNA polymerase activity; molecular_function GO:0006278; RNA-dependent DNA replication; biological_process GO:0004190; aspartic-type endopeptidase activity; molecular_function GO:0003723; RNA binding; molecular_function}	{NA}	{NA}	{NA}	{NA}	{NA}	{PF09668:Aspartyl protease PF00078:Reverse transcriptase (RNA-dependent DNA polymerase)}
A00970	{Contig112:21479:32077:-}	{ESK85835.1; hypothetical protein Moror_2377 [Moniliophthora roreri MCA 2997]}	{NA}	{mrr:Moror_2377; }	{NA}	{NA}	{GO:0006278; RNA-dependent DNA replication; biological_process GO:0003723; RNA binding; molecular_function GO:0008270; zinc ion binding; molecular_function GO:0003676; nucleic acid binding; molecular_function GO:0015074; DNA integration; biological_process GO:0003964; RNA-directed DNA polymerase activity; molecular_function}	{NA}	{NA}	{NA}	{NA}	{NA}	{PF00078:Reverse transcriptase (RNA-dependent DNA polymerase) PF00665:Integrase core domain PF00098:Zinc knuckle}
A00971	{Contig112:33262:34509:+}	{NA}	{NA}	{NA}	{NA}	{NA}	{GO:0008270; zinc ion binding; molecular_function GO:0003676; nucleic acid binding; molecular_function}	{NA}	{NA}	{NA}	{NA}	{NA}	{PF00098:Zinc knuckle}
A00972	{Contig112:34605:38045:+}	{ESK85835.1; hypothetical protein Moror_2377 [Moniliophthora roreri MCA 2997]}	{NA}	{mrr:Moror_2377; }	{NA}	{NA}	{GO:0015074; DNA integration; biological_process GO:0003964; RNA-directed DNA polymerase activity; molecular_function GO:0006278; RNA-dependent DNA replication; biological_process GO:0003723; RNA binding; molecular_function}	{NA}	{NA}	{NA}	{NA}	{NA}	{PF00665:Integrase core domain PF00078:Reverse transcriptase (RNA-dependent DNA polymerase)}
A00973	{Contig112:38098:39309:+}	{NA}	{NA}	{NA}	{NA}	{NA}	{NA}	{NA}	{NA}	{NA}	{NA}	{NA}	{NA}
A00974	{Contig112:40780:44793:-}	{NA}	{NA}	{NA}	{NA}	{NA}	{NA}	{NA}	{NA}	{NA}	{NA}	{NA}	{NA}
A00975	{Contig112:45009:49940:-}	{NA}	{NA}	{tvs:TRAVEDRAFT_86253; }	{NA}	{NA}	{GO:0006278; RNA-dependent DNA replication; biological_process GO:0003723; RNA binding; molecular_function GO:0015074; DNA integration; biological_process GO:0003964; RNA-directed DNA polymerase activity; molecular_function}	{NA}	{NA}	{NA}	{NA}	{NA}	{PF00665:Integrase core domain PF00078:Reverse transcriptase (RNA-dependent DNA polymerase)}
A00976	{Contig112:50230:51847:+}	{NA}	{NA}	{NA}	{NA}	{NA}	{NA}	{NA}	{NA}	{NA}	{NA}	{NA}	{NA}
A00977	{Contig112:52471:53850:+}	{NA}	{NA}	{NA}	{NA}	{NA}	{GO:0006397; mRNA processing; biological_process GO:0016021; integral to membrane; cellular_component GO:0005737; cytoplasm; cellular_component GO:0005852; eukaryotic translation initiation factor 3 complex; cellular_component GO:0003743; translation initiation factor activity; molecular_function GO:0004190; aspartic-type endopeptidase activity; molecular_function GO:0005634; nucleus; cellular_co…	{NA}	{NA}	{NA}	{NA}	{NA}	{PF05843:Suppressor of forked protein (Suf) PF01080:Presenilin PF05091:Eukaryotic translation initiation factor 3 subunit 7 (eIF-3)}
A00978	{Contig112:54701:57597:+}	{CDO75026.1; hypothetical protein BN946_scf184640.g1 [Trametes cinnabarina]}	{NA}	{mpr:MPER_12933; }	{NA}	{NA}	{GO:0015074; DNA integration; biological_process}	{NA}	{NA}	{NA}	{NA}	{NA}	{PF00665:Integrase core domain}
A00979	{Contig112:58352:59023:+}	{NA}	{NA}	{NA}	{NA}	{NA}	{GO:0008270; zinc ion binding; molecular_function GO:0003676; nucleic acid binding; molecular_function}	{NA}	{NA}	{NA}	{NA}	{NA}	{PF00098:Zinc knuckle}
A00980	{Contig112:59086:64388:+}	{KTB41376.1; hypothetical protein WG66_6048 [Moniliophthora roreri]}	{NA}	{mrr:Moror_2377; }	{NA}	{NA}	{GO:0003964; RNA-directed DNA polymerase activity; molecular_function GO:0006508; proteolysis; biological_process GO:0015074; DNA integration; biological_process GO:0003723; RNA binding; molecular_function GO:0004190; aspartic-type endopeptidase activity; molecular_function GO:0006278; RNA-dependent DNA replication; biological_process}	{NA}	{NA}	{NA}	{NA}	{NA}	{PF09668:Aspartyl protease PF00078:Reverse transcriptase (RNA-dependent DNA polymerase) PF00665:Integrase core domain}
A00981	{Contig112:65402:67118:+}	{NA}	{NA}	{NA}	{NA}	{NA}	{GO:0008270; zinc ion binding; molecular_function}	{NA}	{NA}	{NA}	{NA}	{NA}	{PF04434:SWIM zinc finger}
A00982	{Contig112:71161:72406:-}	{NA}	{NA}	{NA}	{NA}	{NA}	{NA}	{NA}	{NA}	{NA}	{NA}	{NA}	{NA}
A00983	{Contig112:72446:74526:-}	{ESK95209.1; hypothetical protein Moror_4032 [Moniliophthora roreri MCA 2997]}	{NA}	{mrr:Moror_4032; }	{NA}	{NA}	{GO:0015074; DNA integration; biological_process}	{NA}	{NA}	{NA}	{NA}	{NA}	{PF00665:Integrase core domain}
A00984	{Contig112:75139:79768:-}	{ESK85835.1; hypothetical protein Moror_2377 [Moniliophthora roreri MCA 2997]}	{NA}	{mrr:Moror_2377; }	{NA}	{NA}	{GO:0003676; nucleic acid binding; molecular_function GO:0015074; DNA integration; biological_process GO:0003964; RNA-directed DNA polymerase activity; molecular_function GO:0006278; RNA-dependent DNA replication; biological_process GO:0003723; RNA binding; molecular_function GO:0008270; zinc ion binding; molecular_function}	{NA}	{NA}	{NA}	{NA}	{NA}	{PF00078:Reverse transcriptase (RNA-dependent DNA polymerase) PF00665:Integrase core domain PF00098:Zinc knuckle}
A00985	{Contig112:79845:80467:-}	{NA}	{NA}	{NA}	{NA}	{NA}	{NA}	{NA}	{NA}	{NA}	{NA}	{NA}	{NA}
A00986	{Contig112:81264:83735:-}	{NA}	{NA}	{NA}	{NA}	{NA}	{NA}	{NA}	{NA}	{NA}	{NA}	{NA}	{NA}
A00987	{Contig112:85083:85884:-}	{NA}	{NA}	{NA}	{NA}	{NA}	{NA}	{NA}	{NA}	{NA}	{NA}	{NA}	{NA}
A00988	{Contig112:87965:90583:+}	{NA}	{NA}	{NA}	{NA}	{NA}	{GO:0003676; nucleic acid binding; molecular_function GO:0008270; zinc ion binding; molecular_function}	{NA}	{NA}	{NA}	{NA}	{NA}	{PF00098:Zinc knuckle}
A00989	{Contig112:91134:93481:+}	{NA}	{NA}	{NA}	{NA}	{NA}	{NA}	{NA}	{NA}	{NA}	{NA}	{NA}	{NA}
A00990	{Contig112:96385:98565:+}	{PIL24560.1; hypothetical protein GSI_12444 [Ganoderma sinense ZZ0214-1]}	{NA}	{mpr:MPER_13185; }	{NA}	{NA}	{GO:0003964; RNA-directed DNA polymerase activity; molecular_function GO:0003723; RNA binding; molecular_function GO:0006278; RNA-dependent DNA replication; biological_process}	{NA}	{NA}	{NA}	{NA}	{NA}	{PF00078:Reverse transcriptase (RNA-dependent DNA polymerase)}
A00991	{Contig112:100280:105684:+}	{NA}	{NA}	{NA}	{NA}	{NA}	{GO:0006278; RNA-dependent DNA replication; biological_process GO:0008270; zinc ion binding; molecular_function GO:0003723; RNA binding; molecular_function GO:0015074; DNA integration; biological_process GO:0003676; nucleic acid binding; molecular_function GO:0003964; RNA-directed DNA polymerase activity; molecular_function}	{NA}	{NA}	{NA}	{NA}	{NA}	{PF00078:Reverse transcriptase (RNA-dependent DNA polymerase) PF00665:Integrase core domain PF00098:Zinc knuckle}
A00992	{Contig112:105738:107207:+}	{NA}	{NA}	{NA}	{NA}	{NA}	{GO:0008270; zinc ion binding; molecular_function GO:0003676; nucleic acid binding; molecular_function}	{NA}	{NA}	{NA}	{NA}	{NA}	{PF00098:Zinc knuckle}
A00993	{Contig112:107846:111121:-}	{ESK95209.1; hypothetical protein Moror_4032 [Moniliophthora roreri MCA 2997]}	{NA}	{mrr:Moror_4032; }	{NA}	{NA}	{GO:0006278; RNA-dependent DNA replication; biological_process GO:0003723; RNA binding; molecular_function GO:0015074; DNA integration; biological_process GO:0003964; RNA-directed DNA polymerase activity; molecular_function}	{NA}	{NA}	{NA}	{NA}	{NA}	{PF00078:Reverse transcriptase (RNA-dependent DNA polymerase) PF00665:Integrase core domain}
A00994	{Contig112:111268:112152:-}	{NA}	{NA}	{NA}	{NA}	{NA}	{GO:0008270; zinc ion binding; molecular_function GO:0003676; nucleic acid binding; molecular_function}	{NA}	{NA}	{NA}	{NA}	{NA}	{PF00098:Zinc knuckle}
A00995	{Contig112:112265:116116:+}	{NA}	{NA}	{NA}	{NA}	{NA}	{GO:0003964; RNA-directed DNA polymerase activity; molecular_function GO:0006278; RNA-dependent DNA replication; biological_process GO:0003723; RNA binding; molecular_function}	{NA}	{NA}	{NA}	{NA}	{NA}	{PF00078:Reverse transcriptase (RNA-dependent DNA polymerase)}
A00996	{Contig112:116585:118453:+}	{ESK95209.1; hypothetical protein Moror_4032 [Moniliophthora roreri MCA 2997]}	{NA}	{mrr:Moror_4032; }	{NA}	{NA}	{GO:0015074; DNA integration; biological_process}	{NA}	{NA}	{NA}	{NA}	{NA}	{PF00665:Integrase core domain}
A00997	{Contig112:118815:121093:+}	{NA}	{NA}	{NA}	{NA}	{NA}	{GO:0008270; zinc ion binding; molecular_function GO:0003676; nucleic acid binding; molecular_function}	{NA}	{NA}	{NA}	{NA}	{NA}	{PF00098:Zinc knuckle}
A00998	{Contig112:121192:124606:+}	{KTB34577.1; hypothetical protein WG66_12844 [Moniliophthora roreri]}	{NA}	{mrr:Moror_2377; }	{NA}	{NA}	{GO:0006278; RNA-dependent DNA replication; biological_process GO:0003723; RNA binding; molecular_function GO:0015074; DNA integration; biological_process GO:0003964; RNA-directed DNA polymerase activity; molecular_function}	{NA}	{NA}	{NA}	{NA}	{NA}	{PF00665:Integrase core domain PF00078:Reverse transcriptase (RNA-dependent DNA polymerase)}
A00999	{Contig112:124706:125746:+}	{NA}	{NA}	{NA}	{NA}	{NA}	{NA}	{NA}	{NA}	{NA}	{NA}	{NA}	{NA}
A01000	{Contig112:126605:126841:+}	{NA}	{NA}	{NA}	{NA}	{NA}	{NA}	{NA}	{NA}	{NA}	{NA}	{NA}	{NA}
A01001	{Contig112:126947:127447:+}	{NA}	{NA}	{NA}	{NA}	{NA}	{NA}	{NA}	{NA}	{NA}	{NA}	{NA}	{NA}
A01002	{Contig112:131280:132740:-}	{NA}	{NA}	{NA}	{NA}	{NA}	{GO:0008270; zinc ion binding; molecular_function GO:0003676; nucleic acid binding; molecular_function}	{NA}	{NA}	{NA}	{NA}	{NA}	{PF00098:Zinc knuckle}
A01003	{Contig112:142345:142962:-}	{XP_009552737.1; hypothetical protein HETIRDRAFT_243116, partial [Heterobasidion irregulare TC 32-1]}	{NA}	{hir:HETIRDRAFT_243116; }	{NA}	{NA}	{NA}	{NA}	{NA}	{NA}	{NA}	{NA}	{NA}
A01004	{Contig112:143074:143601:-}	{OJT11734.1; Transposon Tf2-12 polyprotein [Trametes pubescens]}	{NA}	{NA}	{NA}	{NA}	{GO:0015074; DNA integration; biological_process}	{NA}	{NA}	{NA}	{NA}	{NA}	{PF00665:Integrase core domain}
A01005	{Contig112:143700:145734:-}	{SJL07261.1; uncharacterized protein ARMOST_10604 [Armillaria ostoyae]}	{NA}	{tvs:TRAVEDRAFT_86253; }	{NA}	{NA}	{GO:0003964; RNA-directed DNA polymerase activity; molecular_function GO:0006278; RNA-dependent DNA replication; biological_process GO:0003723; RNA binding; molecular_function}	{NA}	{NA}	{NA}	{NA}	{NA}	{PF00078:Reverse transcriptase (RNA-dependent DNA polymerase)}
A01006	{Contig112:145880:147121:-}	{NA}	{NA}	{NA}	{NA}	{NA}	{GO:0008270; zinc ion binding; molecular_function GO:0003676; nucleic acid binding; molecular_function}	{NA}	{NA}	{NA}	{NA}	{NA}	{PF00098:Zinc knuckle}
A01007	{Contig112:147951:148745:-}	{KDR67835.1; hypothetical protein GALMADRAFT_146846 [Galerina marginata CBS 339.88]}	{NA}	{mrr:Moror_9652; }	{NA}	{NA}	{GO:0003964; RNA-directed DNA polymerase activity; molecular_function GO:0006278; RNA-dependent DNA replication; biological_process GO:0003723; RNA binding; molecular_function}	{NA}	{NA}	{NA}	{NA}	{NA}	{PF00078:Reverse transcriptase (RNA-dependent DNA polymerase)}
A01008	{Contig112:149061:149438:-}	{NA}	{NA}	{NA}	{NA}	{NA}	{NA}	{NA}	{NA}	{NA}	{NA}	{NA}	{NA}
A01009	{Contig112:158586:160982:-}	{ESK86547.1; reverse transcriptase-rnase h-integrase [Moniliophthora roreri MCA 2997]}	{NA}	{mrr:Moror_9818; }	{NA}	{NA}	{GO:0015074; DNA integration; biological_process}	{NA}	{NA}	{NA}	{NA}	{NA}	{PF00665:Integrase core domain}
A01010	{Contig112:161280:163181:-}	{SJL07261.1; uncharacterized protein ARMOST_10604 [Armillaria ostoyae]}	{NA}	{mrr:Moror_2377; }	{NA}	{NA}	{GO:0006508; proteolysis; biological_process GO:0003964; RNA-directed DNA polymerase activity; molecular_function GO:0006278; RNA-dependent DNA replication; biological_process GO:0003723; RNA binding; molecular_function GO:0004190; aspartic-type endopeptidase activity; molecular_function}	{NA}	{NA}	{NA}	{NA}	{NA}	{PF09668:Aspartyl protease PF00078:Reverse transcriptase (RNA-dependent DNA polymerase)}
A01011	{Contig112:163940:167166:-}	{NA}	{NA}	{NA}	{NA}	{NA}	{NA}	{NA}	{NA}	{NA}	{NA}	{NA}	{NA}
A01012	{Contig112:170710:172059:+}	{NA}	{NA}	{NA}	{NA}	{NA}	{GO:0008270; zinc ion binding; molecular_function GO:0003676; nucleic acid binding; molecular_function}	{NA}	{NA}	{NA}	{NA}	{NA}	{PF00098:Zinc knuckle}
A01013	{Contig112:172119:175433:+}	{ESK85835.1; hypothetical protein Moror_2377 [Moniliophthora roreri MCA 2997]}	{NA}	{mrr:Moror_2377; }	{NA}	{NA}	{GO:0003723; RNA binding; molecular_function GO:0006278; RNA-dependent DNA replication; biological_process GO:0003964; RNA-directed DNA polymerase activity; molecular_function GO:0015074; DNA integration; biological_process}	{NA}	{NA}	{NA}	{NA}	{NA}	{PF00078:Reverse transcriptase (RNA-dependent DNA polymerase) PF00665:Integrase core domain}
A01014	{Contig112:175996:176481:+}	{NA}	{NA}	{NA}	{NA}	{NA}	{NA}	{NA}	{NA}	{NA}	{NA}	{NA}	{NA}
A01015	{Contig112:180282:181133:+}	{NA}	{NA}	{NA}	{NA}	{NA}	{NA}	{NA}	{NA}	{NA}	{NA}	{NA}	{NA}
A01016	{Contig112:181733:186440:+}	{NA}	{NA}	{NA}	{NA}	{NA}	{GO:0003964; RNA-directed DNA polymerase activity; molecular_function GO:0006278; RNA-dependent DNA replication; biological_process GO:0003723; RNA binding; molecular_function}	{NA}	{NA}	{NA}	{NA}	{NA}	{PF00078:Reverse transcriptase (RNA-dependent DNA polymerase)}
A01017	{Contig112:187911:188639:+}	{KIJ94504.1; hypothetical protein K443DRAFT_12069 [Laccaria amethystina LaAM-08-1]}	{NA}	{NA}	{NA}	{NA}	{GO:0004672; protein kinase activity; molecular_function GO:0003676; nucleic acid binding; molecular_function GO:0000160; two-component signal transduction system (phosphorelay); biological_process GO:0008270; zinc ion binding; molecular_function GO:0006109; regulation of carbohydrate metabolic process; biological_process GO:0005524; ATP binding; molecular_function GO:0000155; two-component senso…	{NA}	{NA}	{NA}	{NA}	{NA}	{PF07475:HPr Serine kinase C-terminal domain PF00098:Zinc knuckle}
A01018	{Contig112:189543:190136:-}	{NA}	{NA}	{NA}	{NA}	{NA}	{GO:0006270; DNA-dependent DNA replication initiation; biological_process}	{NA}	{NA}	{NA}	{NA}	{NA}	{PF02724:CDC45-like protein}
A01019	{Contig112:191299:192188:-}	{NA}	{NA}	{NA}	{NA}	{NA}	{NA}	{NA}	{NA}	{NA}	{NA}	{NA}	{NA}
A01020	{Contig112:192312:193433:-}	{PAV21122.1; reverse transcriptase-rnase h-integrase [Pyrrhoderma noxium]}	{NA}	{mrr:Moror_6032; }	{NA}	{NA}	{GO:0015074; DNA integration; biological_process}	{NA}	{NA}	{NA}	{NA}	{NA}	{PF00665:Integrase core domain}
A01021	{Contig112:194478:197214:+}	{NA}	{NA}	{NA}	{NA}	{NA}	{GO:0004190; aspartic-type endopeptidase activity; molecular_function GO:0004518; nuclease activity; molecular_function GO:0006508; proteolysis; biological_process}	{NA}	{NA}	{NA}	{NA}	{NA}	{PF02577:Bifunctional nuclease PF09668:Aspartyl protease}
A01022	{Contig112:197956:202453:-}	{BAF74362.1; pro-pol protein, partial [Lentinula edodes]}	{NA}	{tvs:TRAVEDRAFT_86253; }	{NA}	{NA}	{GO:0015074; DNA integration; biological_process GO:0003964; RNA-directed DNA polymerase activity; molecular_function GO:0006278; RNA-dependent DNA replication; biological_process GO:0003723; RNA binding; molecular_function}	{NA}	{NA}	{NA}	{NA}	{NA}	{PF00665:Integrase core domain PF00078:Reverse transcriptase (RNA-dependent DNA polymerase)}
A01023	{Contig112:202828:204198:-}	{XP_007371732.1; hypothetical protein DICSQDRAFT_73613, partial [Dichomitus squalens LYAD-421 SS1]}	{NA}	{dsq:DICSQDRAFT_73613; }	{NA}	{NA}	{GO:0008270; zinc ion binding; molecular_function GO:0003676; nucleic acid binding; molecular_function}	{NA}	{NA}	{NA}	{NA}	{NA}	{PF00098:Zinc knuckle}
A01024	{Contig112:206271:210044:-}	{ESK85835.1; hypothetical protein Moror_2377 [Moniliophthora roreri MCA 2997]}	{NA}	{mrr:Moror_2377; }	{NA}	{NA}	{GO:0003723; RNA binding; molecular_function GO:0006278; RNA-dependent DNA replication; biological_process GO:0003964; RNA-directed DNA polymerase activity; molecular_function GO:0015074; DNA integration; biological_process}	{NA}	{NA}	{NA}	{NA}	{NA}	{PF00078:Reverse transcriptase (RNA-dependent DNA polymerase) PF00665:Integrase core domain}
A01025	{Contig112:210090:210866:-}	{NA}	{NA}	{NA}	{NA}	{NA}	{NA}	{NA}	{NA}	{NA}	{NA}	{NA}	{NA}
A01026	{Contig112:210965:212725:-}	{NA}	{NA}	{NA}	{NA}	{NA}	{GO:0003676; nucleic acid binding; molecular_function GO:0008270; zinc ion binding; molecular_function}	{NA}	{NA}	{NA}	{NA}	{NA}	{PF00098:Zinc knuckle}
A01027	{Contig112:213765:214535:+}	{CDO77880.1; hypothetical protein BN946_scf184690.g1 [Trametes cinnabarina]}	{NA}	{mrr:Moror_11259; }	{NA}	{NA}	{GO:0003964; RNA-directed DNA polymerase activity; molecular_function GO:0003723; RNA binding; molecular_function GO:0006278; RNA-dependent DNA replication; biological_process}	{NA}	{NA}	{NA}	{NA}	{NA}	{PF00078:Reverse transcriptase (RNA-dependent DNA polymerase)}
A01028	{Contig112:216005:217135:-}	{NA}	{NA}	{NA}	{NA}	{NA}	{NA}	{NA}	{NA}	{NA}	{NA}	{NA}	{NA}
A01029	{Contig112:217175:219750:-}	{ESK85835.1; hypothetical protein Moror_2377 [Moniliophthora roreri MCA 2997]}	{NA}	{mrr:Moror_2377; }	{NA}	{NA}	{GO:0006278; RNA-dependent DNA replication; biological_process GO:0003723; RNA binding; molecular_function GO:0015074; DNA integration; biological_process GO:0003964; RNA-directed DNA polymerase activity; molecular_function}	{NA}	{NA}	{NA}	{NA}	{NA}	{PF00665:Integrase core domain PF00078:Reverse transcriptase (RNA-dependent DNA polymerase)}
A01030	{Contig112:219786:221054:-}	{NA}	{NA}	{NA}	{NA}	{NA}	{NA}	{NA}	{NA}	{NA}	{NA}	{NA}	{NA}
A01032	{Contig113:5182:8948:-}	{XP_007309591.1; hypothetical protein STEHIDRAFT_67037 [Stereum hirsutum FP-91666 SS1]}	{P04786; DNA topoisomerase 1 }	{shs:STEHIDRAFT_67037; K03163 TOP1 DNA topoisomerase I 5.99.1.2 }	{YOL006c; KOG0981 DNA topoisomerase I L Replication, recombination and repair ;}	{NA}	{GO:0003677; DNA binding; molecular_function GO:0003918; DNA topoisomerase (ATP-hydrolyzing) activity; molecular_function GO:0006265; DNA topological change; biological_process GO:0005694; chromosome; cellular_component GO:0003917; DNA topoisomerase type I activity; molecular_function}	{PHI:80; Q00313 TOP1 5476 Candida albicans Candidiasis Mus musculus (related: house mouse) Topoisomerase I gene disruption; gene complementation reduced virulence}	{Q59XR0_CANAL; TOP1 EAK95233.1 780 Candida albicans 5476 SIMILARITY: Belongs to the eukaryotic type I topoisomerase family. 15123810 XP_714305.1, XM_709212.1 {ID:PF01028; Description: Topoisom_I} {ID:PF02919; Description: Topoisom_I} Isolated from a wide variety of substrates including humans animals invasive candidal disease invasive candidal disease {ID:0005694; Method: IEA:InterPro; Descriptio…	{NA}	{NA}	{NA}	{PF02919:Eukaryotic DNA topoisomerase I, DNA binding fragment PF01028:Eukaryotic DNA topoisomerase I, catalytic core}
A01033	{Contig113:11470:20819:+}	{NA}	{NA}	{NA}	{NA}	{NA}	{GO:0005515; protein binding; molecular_function GO:0003824; NA}	{NA}	{NA}	{NA}	{NA}	{NA}	{PF00432:Prenyltransferase and squalene oxidase repeat PF00240:Ubiquitin family}
A01034	{Contig113:21248:23161:-}	{XP_009547468.1; hypothetical protein HETIRDRAFT_459408 [Heterobasidion irregulare TC 32-1]}	{O42615; Threonine dehydratase, mitochondrial }	{hir:HETIRDRAFT_459408; K01754 E4.3.1.19, ilvA, tdcB threonine dehydratase 4.3.1.19 Metabolism; Amino acid metabolism; Glycine, serine and threonine metabolism [PATH:ko00260] Metabolism; Amino acid metabolism; Valine, leucine and isoleucine biosynthesis [PATH:ko00290] Metabolism; Global and overview maps; Metabolic pathways [PATH:ko01100] Metabolism; Global and overview maps; Biosynthesis of seco…	{SPBC1677.03c; KOG1250 Threonine/serine dehydratases E Amino acid transport and metabolism ;}	{NA}	{NA}	{PHI:3257; G4MU34 MoIlv1 318829 Magnaporthe oryzae Rice Blast Oryza sativa (related: rice) Threonine deaminase gene deletion: full; gene complementation reduced virulence}	{NA}	{NA}	{NA}	{NA}	{NA}
A01035	{Contig113:23815:31148:+}	{KZV62595.1; hypothetical protein PENSPDRAFT_617741 [Peniophora sp. CONT]}	{NA}	{shs:STEHIDRAFT_64140; K20178 VPS8 vacuolar protein sorting-associated protein 8 -- Cellular Processes; Transport and catabolism; Autophagy - yeast [PATH:ko04138]}	{NA}	{NA}	{GO:0016192; vesicle-mediated transport; biological_process GO:0006886; intracellular protein transport; biological_process GO:0005515; protein binding; molecular_function}	{NA}	{NA}	{NA}	{NA}	{NA}	{PF00637:Region in Clathrin and VPS PF00628:PHD-finger}
A01036	{Contig113:31301:32227:+}	{XP_009547792.1; Lipase, class 3 [Heterobasidion irregulare TC 32-1]}	{NA}	{hir:HETIRDRAFT_146492; K21016 FAEA feruloyl esterase 3.1.1.73 }	{NA}	{NA}	{GO:0016787; hydrolase activity; molecular_function GO:0008152; NA GO:0006629; lipid metabolic process; biological_process GO:0004806; triglyceride lipase activity; molecular_function GO:0016788; hydrolase activity, acting on ester bonds; molecular_function GO:0009058; biosynthetic process; biological_process}	{NA}	{NA}	{NA}	{NA}	{NA}	{PF01764:Lipase (class 3) PF00975:Thioesterase domain PF01083:Cutinase}
A01037	{Contig113:33208:34648:+}	{OCH87648.1; hypothetical protein OBBRIDRAFT_781352 [Obba rivulosa]}	{NA}	{gtr:GLOTRDRAFT_58317; }	{NA}	{NA}	{NA}	{NA}	{NA}	{NA}	{NA}	{NA}	{NA}
A01038	{Contig113:34914:36277:+}	{OCH87648.1; hypothetical protein OBBRIDRAFT_781352 [Obba rivulosa]}	{NA}	{gtr:GLOTRDRAFT_58317; }	{NA}	{NA}	{NA}	{NA}	{NA}	{NA}	{NA}	{NA}	{NA}
A01039	{Contig113:37479:42621:-}	{KIM45626.1; hypothetical protein M413DRAFT_344802 [Hebeloma cylindrosporum h7]}	{NA}	{hir:HETIRDRAFT_174269; }	{NA}	{NA}	{GO:0005524; ATP binding; molecular_function GO:0005515; protein binding; molecular_function GO:0043531; ADP binding; molecular_function}	{NA}	{NA}	{NA}	{NA}	{NA}	{PF00400:WD domain, G-beta repeat PF00004:ATPase family associated with various cellular activities (AAA) PF00931:NB-ARC domain}
A01040	{Contig113:50569:51662:+}	{NA}	{NA}	{NA}	{NA}	{NA}	{NA}	{NA}	{NA}	{NA}	{NA}	{NA}	{NA}
A01041	{Contig113:52811:55781:+}	{OCH87648.1; hypothetical protein OBBRIDRAFT_781352 [Obba rivulosa]}	{NA}	{gtr:GLOTRDRAFT_58317; }	{NA}	{NA}	{NA}	{NA}	{NA}	{NA}	{NA}	{NA}	{NA}
A01042	{Contig113:57298:59076:-}	{KIM21760.1; hypothetical protein M408DRAFT_80079, partial [Serendipita vermifera MAFF 305830]}	{P49695; Probable serine/threonine-protein kinase PkwA }	{lbc:LACBIDRAFT_296068; K14855 RSA4, NLE1 ribosome assembly protein 4 -- }	{NA}	{NA}	{GO:0005515; protein binding; molecular_function}	{NA}	{NA}	{NA}	{NA}	{NA}	{PF00400:WD domain, G-beta repeat}
A01043	{Contig113:59465:62312:-}	{KIM45626.1; hypothetical protein M413DRAFT_344802 [Hebeloma cylindrosporum h7]}	{NA}	{NA}	{NA}	{NA}	{GO:0005524; ATP binding; molecular_function GO:0003724; RNA helicase activity; molecular_function GO:0003723; RNA binding; molecular_function GO:0016887; ATPase activity; molecular_function GO:0043531; ADP binding; molecular_function}	{NA}	{NA}	{NA}	{NA}	{NA}	{PF00931:NB-ARC domain PF00910:RNA helicase PF00004:ATPase family associated with various cellular activities (AAA) PF07728:AAA domain (dynein-related subfamily)}
A01044	{Contig113:62935:64442:+}	{NA}	{NA}	{NA}	{NA}	{NA}	{GO:0071203; WASH complex; cellular_component}	{NA}	{NA}	{NA}	{NA}	{NA}	{PF10152:Predicted coiled-coil domain-containing protein (DUF2360)}
A01045	{Contig113:69254:70207:-}	{NA}	{NA}	{NA}	{NA}	{NA}	{GO:0005515; protein binding; molecular_function}	{NA}	{NA}	{NA}	{NA}	{NA}	{PF00400:WD domain, G-beta repeat}
A01046	{Contig113:71328:71795:+}	{NA}	{NA}	{NA}	{NA}	{NA}	{NA}	{NA}	{NA}	{NA}	{NA}	{NA}	{NA}
A01047	{Contig113:75163:80863:-}	{KIM45626.1; hypothetical protein M413DRAFT_344802 [Hebeloma cylindrosporum h7]}	{NA}	{hir:HETIRDRAFT_174269; }	{NA}	{NA}	{GO:0003724; RNA helicase activity; molecular_function GO:0003723; RNA binding; molecular_function GO:0005524; ATP binding; molecular_function GO:0019028; viral capsid; cellular_component GO:0043531; ADP binding; molecular_function GO:0005515; protein binding; molecular_function GO:0016887; ATPase activity; molecular_function}	{NA}	{NA}	{NA}	{NA}	{NA}	{PF07728:AAA domain (dynein-related subfamily) PF00004:ATPase family associated with various cellular activities (AAA) PF00400:WD domain, G-beta repeat PF05531:Nucleopolyhedrovirus P10 protein PF00910:RNA helicase PF00931:NB-ARC domain}
A01048	{Contig113:83085:88779:+}	{NA}	{NA}	{NA}	{NA}	{NA}	{NA}	{NA}	{NA}	{NA}	{YES}	{NA}	{NA}
A01049	{Contig113:89985:102442:-}	{KIM45626.1; hypothetical protein M413DRAFT_344802 [Hebeloma cylindrosporum h7]}	{NA}	{hir:HETIRDRAFT_174269; }	{NA}	{NA}	{GO:0005524; ATP binding; molecular_function GO:0003724; RNA helicase activity; molecular_function GO:0003723; RNA binding; molecular_function GO:0016887; ATPase activity; molecular_function GO:0005515; protein binding; molecular_function GO:0043531; ADP binding; molecular_function GO:0051085; chaperone mediated protein folding requiring cofactor; biological_process}	{NA}	{NA}	{NA}	{NA}	{NA}	{PF06309:Torsin PF00910:RNA helicase PF00931:NB-ARC domain PF00004:ATPase family associated with various cellular activities (AAA) PF07728:AAA domain (dynein-related subfamily) PF00400:WD domain, G-beta repeat}
A01050	{Contig113:103047:103331:+}	{NA}	{NA}	{NA}	{NA}	{NA}	{NA}	{NA}	{NA}	{NA}	{YES}	{NA}	{NA}
A01051	{Contig113:106370:108873:+}	{KIO09419.1; hypothetical protein M404DRAFT_996255 [Pisolithus tinctorius Marx 270]}	{NA}	{sla:SERLADRAFT_415321; }	{NA}	{NA}	{GO:0004672; protein kinase activity; molecular_function GO:0009103; lipopolysaccharide biosynthetic process; biological_process GO:0005515; protein binding; molecular_function GO:0016773; phosphotransferase activity, alcohol group as acceptor; molecular_function GO:0016020; membrane; cellular_component GO:0006468; protein phosphorylation; biological_process GO:0005524; ATP binding; molecular_fun…	{PHI:8767; A0A226BL10 rad53 5207 Cryptococcus neoformans fungal meningitis Mus musculus (related: house mouse) Protein kinase Gene deletion: full; gene complementation reduced virulence}	{NA}	{NA}	{NA}	{NA}	{PF00069:Protein kinase domain PF06293:Lipopolysaccharide kinase (Kdo/WaaP) family PF00498:FHA domain PF07714:Protein tyrosine kinase}
A01052	{Contig113:121320:126759:-}	{XP_009547793.1; putative adenylyl cyclase [Heterobasidion irregulare TC 32-1]}	{NA}	{hir:HETIRDRAFT_169870; K01768 E4.6.1.1 adenylate cyclase 4.6.1.1 Metabolism; Nucleotide metabolism; Purine metabolism [PATH:ko00230] Cellular Processes; Cellular community - prokaryotes; Biofilm formation - Pseudomonas aeruginosa [PATH:ko02025] Cellular Processes; Cell growth and death; Meiosis - yeast [PATH:ko04113] Organismal Systems; Aging; Longevity regulating pathway - multiple species [PAT…	{NA}	{NA}	{GO:0005622; intracellular; cellular_component GO:0005515; protein binding; molecular_function GO:0003824; NA GO:0006414; translational elongation; biological_process GO:0003735; structural constituent of ribosome; molecular_function GO:0009190; cyclic nucleotide biosynthetic process; biological_process GO:0005840; ribosome; cellular_component GO:0035556; intracellular signal transduction; biolog…	{NA}	{NA}	{NA}	{NA}	{NA}	{PF00211:Adenylate and Guanylate cyclase catalytic domain PF00481:Protein phosphatase 2C PF00560:Leucine Rich Repeat PF00428:60s Acidic ribosomal protein}
A01053	{Contig113:127444:130094:+}	{XP_009547794.1; hypothetical protein HETIRDRAFT_434918 [Heterobasidion irregulare TC 32-1]}	{NA}	{hir:HETIRDRAFT_434918; K22733 NIPA, SLC57A2S magnesium transporter -- }	{NA}	{NA}	{GO:0015095; magnesium ion transmembrane transporter activity; molecular_function GO:0015693; magnesium ion transport; biological_process GO:0016020; membrane; cellular_component}	{NA}	{NA}	{NA}	{NA}	{NA}	{PF05653:Magnesium transporter NIPA PF00892:EamA-like transporter family}
A01054	{Contig113:131448:136001:-}	{NA}	{NA}	{NA}	{NA}	{NA}	{GO:0008233; peptidase activity; molecular_function GO:0006465; signal peptide processing; biological_process GO:0005787; signal peptidase complex; cellular_component GO:0016021; integral to membrane; cellular_component}	{NA}	{NA}	{NA}	{NA}	{NA}	{PF04573:Signal peptidase subunit}
A01055	{Contig113:136240:138584:+}	{XP_009547801.1; hypothetical protein HETIRDRAFT_434925 [Heterobasidion irregulare TC 32-1]}	{NA}	{hir:HETIRDRAFT_434925; }	{NA}	{NA}	{GO:0016746; transferase activity, transferring acyl groups; molecular_function GO:0016747; transferase activity, transferring acyl groups other than amino-acyl groups; molecular_function GO:0008152; NA}	{NA}	{NA}	{NA}	{NA}	{NA}	{PF03982:Diacylglycerol acyltransferase PF01553:Acyltransferase}
A01056	{Contig113:144361:145143:-}	{XP_007308037.1; PALP-domain-containing protein [Stereum hirsutum FP-91666 SS1]}	{NA}	{shs:STEHIDRAFT_102267; K01738 cysK cysteine synthase 2.5.1.47 Metabolism; Amino acid metabolism; Cysteine and methionine metabolism [PATH:ko00270] Metabolism; Energy metabolism; Sulfur metabolism [PATH:ko00920] Metabolism; Global and overview maps; Metabolic pathways [PATH:ko01100] Metabolism; Global and overview maps; Biosynthesis of secondary metabolites [PATH:ko01110] Metabolism; Global and o…	{NA}	{NA}	{NA}	{NA}	{NA}	{NA}	{NA}	{NA}	{NA}
A01057	{Contig113:146509:147103:+}	{OBZ71056.1; hypothetical protein A0H81_09325 [Grifola frondosa]}	{NA}	{dsq:DICSQDRAFT_51227; }	{NA}	{NA}	{GO:0048037; cofactor binding; molecular_function GO:0005515; protein binding; molecular_function}	{NA}	{NA}	{NA}	{NA}	{NA}	{PF13380:CoA binding domain PF13954:PapC N-terminal domain}
A01058	{Contig113:150366:152089:+}	{XP_009547469.1; hypothetical protein HETIRDRAFT_410050 [Heterobasidion irregulare TC 32-1]}	{NA}	{hir:HETIRDRAFT_410050; }	{NA}	{NA}	{NA}	{NA}	{NA}	{NA}	{NA}	{NA}	{NA}
A01059	{Contig113:153063:154798:+}	{XP_009547469.1; hypothetical protein HETIRDRAFT_410050 [Heterobasidion irregulare TC 32-1]}	{NA}	{hir:HETIRDRAFT_410050; }	{NA}	{NA}	{NA}	{NA}	{NA}	{NA}	{NA}	{NA}	{NA}
A01060	{Contig113:156279:159621:-}	{XP_009547433.1; hypothetical protein HETIRDRAFT_476419 [Heterobasidion irregulare TC 32-1]}	{Q4P0P0; Eukaryotic translation initiation factor 3 subunit C }	{hir:HETIRDRAFT_476419; K03252 EIF3C translation initiation factor 3 subunit C -- Genetic Information Processing; Translation; RNA transport [PATH:ko03013]}	{SPAC4A8.16c; KOG1076 Translation initiation factor 3, subunit c (eIF-3c) J Translation, ribosomal structure and biogenesis ;}	{NA}	{GO:0003743; translation initiation factor activity; molecular_function GO:0005852; eukaryotic translation initiation factor 3 complex; cellular_component GO:0005515; protein binding; molecular_function GO:0006413; translational initiation; biological_process GO:0031369; translation initiation factor binding; molecular_function}	{NA}	{C5GS76_AJEDR; BDCG_07129 EEQ92009.1 867 Ajellomyces dermatitidis 559297 SIMILARITY: Contains 1 PCI domain. Unknown Unknown {ID:PF05470; Description: eIF-3c_N} {ID:PF01399; Description: eIF-3c_N} humans vertebrata cutaneous Blastomyces dermatitidis infection cutaneous Infection {ID:0005852; Method: IEA:InterPro; Description: C:eukaryotic translation initiation factor 3 complex} {ID:0003743; Metho…	{NA}	{NA}	{NA}	{PF01399:PCI domain PF05470:Eukaryotic translation initiation factor 3 subunit 8 N-terminus}
A01061	{Contig113:160352:162422:-}	{KIM78968.1; hypothetical protein PILCRDRAFT_824098 [Piloderma croceum F 1598]}	{NA}	{NA}	{NA}	{NA}	{NA}	{NA}	{NA}	{NA}	{NA}	{NA}	{NA}
A01062	{Contig113:166562:167108:+}	{PIL34197.1; hypothetical protein GSI_03908 [Ganoderma sinense ZZ0214-1]}	{Q8ISP0; 40S ribosomal protein S18 }	{sla:SERLADRAFT_388198; K02964 RP-S18e, RPS18 small subunit ribosomal protein S18e -- Genetic Information Processing; Translation; Ribosome [PATH:ko03010]}	{YDR450w; KOG3311 Ribosomal protein S18 J Translation, ribosomal structure and biogenesis ;}	{NA}	{GO:0006412; translation; biological_process GO:0005622; intracellular; cellular_component GO:0003735; structural constituent of ribosome; molecular_function GO:0003723; RNA binding; molecular_function GO:0005840; ribosome; cellular_component}	{NA}	{NA}	{NA}	{NA}	{NA}	{PF00416:Ribosomal protein S13/S18}
A01063	{Contig113:185976:187660:-}	{NA}	{NA}	{NA}	{NA}	{NA}	{NA}	{NA}	{NA}	{NA}	{NA}	{NA}	{NA}
A01064	{Contig113:187806:190435:-}	{SJL19064.1; uncharacterized protein ARMOST_22671 [Armillaria ostoyae]}	{NA}	{mrr:Moror_7616; }	{NA}	{NA}	{GO:0003723; RNA binding; molecular_function GO:0006278; RNA-dependent DNA replication; biological_process GO:0003964; RNA-directed DNA polymerase activity; molecular_function GO:0015074; DNA integration; biological_process}	{NA}	{NA}	{NA}	{NA}	{NA}	{PF00665:Integrase core domain PF00078:Reverse transcriptase (RNA-dependent DNA polymerase)}
A01065	{Contig113:190602:192278:-}	{NA}	{NA}	{NA}	{NA}	{NA}	{GO:0003676; nucleic acid binding; molecular_function GO:0008270; zinc ion binding; molecular_function}	{NA}	{NA}	{NA}	{NA}	{NA}	{PF00098:Zinc knuckle}
A01066	{Contig113:194056:195306:-}	{NA}	{NA}	{NA}	{NA}	{NA}	{GO:0008270; zinc ion binding; molecular_function GO:0003676; nucleic acid binding; molecular_function}	{NA}	{NA}	{NA}	{NA}	{NA}	{PF00098:Zinc knuckle}
A01067	{Contig113:198061:199041:-}	{NA}	{NA}	{NA}	{NA}	{NA}	{NA}	{NA}	{NA}	{NA}	{NA}	{NA}	{NA}
A01068	{Contig113:200293:201879:-}	{XP_008035527.1; DNA/RNA polymerase, partial [Trametes versicolor FP-101664 SS1]}	{NA}	{tvs:TRAVEDRAFT_86253; }	{NA}	{NA}	{GO:0003964; RNA-directed DNA polymerase activity; molecular_function GO:0003723; RNA binding; molecular_function GO:0006278; RNA-dependent DNA replication; biological_process}	{NA}	{NA}	{NA}	{NA}	{NA}	{PF00078:Reverse transcriptase (RNA-dependent DNA polymerase)}
A01069	{Contig113:201913:202389:-}	{BAD10925.1; protease [Tricholoma matsutake]}	{NA}	{NA}	{NA}	{NA}	{NA}	{NA}	{NA}	{NA}	{NA}	{NA}	{NA}
A01070	{Contig113:202449:203138:-}	{NA}	{NA}	{NA}	{NA}	{NA}	{GO:0005634; nucleus; cellular_component GO:0008270; zinc ion binding; molecular_function GO:0003676; nucleic acid binding; molecular_function GO:0045893; positive regulation of transcription, DNA-dependent; biological_process}	{NA}	{NA}	{NA}	{NA}	{NA}	{PF04814:Hepatocyte nuclear factor 1 (HNF-1), N terminus PF00098:Zinc knuckle}
A01071	{Contig113:203205:203672:-}	{NA}	{NA}	{NA}	{NA}	{NA}	{NA}	{NA}	{NA}	{NA}	{NA}	{NA}	{NA}
A01072	{Contig113:206707:209330:-}	{NA}	{NA}	{NA}	{NA}	{NA}	{GO:0003676; nucleic acid binding; molecular_function GO:0008270; zinc ion binding; molecular_function}	{NA}	{NA}	{NA}	{NA}	{NA}	{PF00098:Zinc knuckle}
A01073	{Contig113:210286:214989:-}	{OJT11574.1; Retrovirus-related Pol polyprotein from transposon TNT 1-94, partial [Trametes pubescens]}	{NA}	{NA}	{NA}	{NA}	{GO:0008270; zinc ion binding; molecular_function GO:0003676; nucleic acid binding; molecular_function GO:0015074; DNA integration; biological_process}	{NA}	{NA}	{NA}	{NA}	{NA}	{PF00665:Integrase core domain PF00098:Zinc knuckle PF06467:MYM-type Zinc finger with FCS sequence motif}
A01074	{Contig113:216447:219830:-}	{CDO75026.1; hypothetical protein BN946_scf184640.g1 [Trametes cinnabarina]}	{NA}	{mpr:MPER_12933; }	{NA}	{NA}	{GO:0015074; DNA integration; biological_process}	{NA}	{NA}	{NA}	{NA}	{NA}	{PF00665:Integrase core domain}
A01075	{Contig113:220041:221053:-}	{NA}	{NA}	{NA}	{NA}	{NA}	{GO:0006397; mRNA processing; biological_process GO:0005852; eukaryotic translation initiation factor 3 complex; cellular_component GO:0004190; aspartic-type endopeptidase activity; molecular_function GO:0003712; transcription cofactor activity; molecular_function GO:0000124; SAGA complex; cellular_component GO:0016021; integral to membrane; cellular_component GO:0005737; cytoplasm; cellular_comp…	{NA}	{NA}	{NA}	{NA}	{NA}	{PF05843:Suppressor of forked protein (Suf) PF05091:Eukaryotic translation initiation factor 3 subunit 7 (eIF-3) PF01080:Presenilin PF12090:Spt20 family}
A01076	{Contig114:1253:2289:-}	{NA}	{NA}	{NA}	{NA}	{NA}	{NA}	{NA}	{NA}	{NA}	{NA}	{NA}	{NA}
A01077	{Contig114:8319:11631:+}	{NA}	{NA}	{NA}	{NA}	{NA}	{GO:0006520; cellular amino acid metabolic process; biological_process GO:0016491; oxidoreductase activity; molecular_function GO:0003676; nucleic acid binding; molecular_function GO:0008270; zinc ion binding; molecular_function GO:0055114; oxidation-reduction process; biological_process}	{NA}	{NA}	{NA}	{NA}	{NA}	{PF00098:Zinc knuckle PF06467:MYM-type Zinc finger with FCS sequence motif PF02812:Glu/Leu/Phe/Val dehydrogenase, dimerisation domain}
A01078	{Contig114:11691:14282:+}	{SJL07261.1; uncharacterized protein ARMOST_10604 [Armillaria ostoyae]}	{NA}	{mrr:Moror_11929; }	{NA}	{NA}	{GO:0003964; RNA-directed DNA polymerase activity; molecular_function GO:0003723; RNA binding; molecular_function GO:0006278; RNA-dependent DNA replication; biological_process}	{NA}	{NA}	{NA}	{NA}	{NA}	{PF00078:Reverse transcriptase (RNA-dependent DNA polymerase)}
A01079	{Contig114:14550:14987:+}	{EEB88836.1; hypothetical protein MPER_13145 [Moniliophthora perniciosa FA553]}	{NA}	{mpr:MPER_13145; }	{NA}	{NA}	{NA}	{NA}	{NA}	{NA}	{NA}	{NA}	{NA}
A01080	{Contig114:15227:19951:+}	{NA}	{NA}	{NA}	{NA}	{NA}	{GO:0008270; zinc ion binding; molecular_function GO:0003676; nucleic acid binding; molecular_function}	{NA}	{NA}	{NA}	{NA}	{NA}	{PF00098:Zinc knuckle}
A01081	{Contig114:20050:25317:+}	{KTB30779.1; hypothetical protein WG66_16643 [Moniliophthora roreri]}	{NA}	{mrr:Moror_13474; }	{NA}	{NA}	{GO:0003723; RNA binding; molecular_function GO:0006278; RNA-dependent DNA replication; biological_process GO:0003964; RNA-directed DNA polymerase activity; molecular_function GO:0015074; DNA integration; biological_process}	{NA}	{NA}	{NA}	{NA}	{NA}	{PF00078:Reverse transcriptase (RNA-dependent DNA polymerase) PF00665:Integrase core domain}
A01082	{Contig114:25381:28668:+}	{CDO76211.1; hypothetical protein BN946_scf184602.g1, partial [Trametes cinnabarina]}	{NA}	{NA}	{NA}	{NA}	{GO:0015074; DNA integration; biological_process}	{NA}	{NA}	{NA}	{NA}	{NA}	{PF00665:Integrase core domain}
A01083	{Contig114:29278:33612:-}	{OJT11574.1; Retrovirus-related Pol polyprotein from transposon TNT 1-94, partial [Trametes pubescens]}	{NA}	{NA}	{NA}	{NA}	{GO:0015074; DNA integration; biological_process GO:0003676; nucleic acid binding; molecular_function GO:0008270; zinc ion binding; molecular_function}	{NA}	{NA}	{NA}	{NA}	{NA}	{PF00098:Zinc knuckle PF00665:Integrase core domain PF06467:MYM-type Zinc finger with FCS sequence motif}
A01084	{Contig114:38530:40225:-}	{NA}	{NA}	{NA}	{NA}	{NA}	{GO:0005515; protein binding; molecular_function}	{NA}	{NA}	{NA}	{NA}	{NA}	{PF00560:Leucine Rich Repeat}
A01085	{Contig114:40490:42086:+}	{NA}	{NA}	{NA}	{NA}	{NA}	{GO:0046872; metal ion binding; molecular_function GO:0005515; protein binding; molecular_function}	{NA}	{NA}	{NA}	{NA}	{NA}	{PF13181:Tetratricopeptide repeat PF13176:Tetratricopeptide repeat PF00642:Zinc finger C-x8-C-x5-C-x3-H type (and similar) PF00515:Tetratricopeptide repeat}
A01086	{Contig114:42819:47331:+}	{NA}	{NA}	{NA}	{NA}	{NA}	{NA}	{NA}	{NA}	{NA}	{NA}	{NA}	{NA}
A01087	{Contig114:53730:55242:+}	{KDQ59515.1; hypothetical protein JAAARDRAFT_56530 [Jaapia argillacea MUCL 33604]}	{NA}	{tvs:TRAVEDRAFT_61207; }	{NA}	{NA}	{GO:0005515; protein binding; molecular_function GO:0046872; metal ion binding; molecular_function}	{NA}	{NA}	{NA}	{NA}	{NA}	{PF00515:Tetratricopeptide repeat PF13174:Tetratricopeptide repeat PF00642:Zinc finger C-x8-C-x5-C-x3-H type (and similar) PF13176:Tetratricopeptide repeat}
A01088	{Contig114:59528:62999:+}	{XP_009549027.1; hypothetical protein HETIRDRAFT_459909 [Heterobasidion irregulare TC 32-1]}	{NA}	{hir:HETIRDRAFT_459909; K11839 USP8, UBP5 ubiquitin carboxyl-terminal hydrolase 8 3.4.19.12 Cellular Processes; Transport and catabolism; Mitophagy - animal [PATH:ko04137] Cellular Processes; Transport and catabolism; Endocytosis [PATH:ko04144] Human Diseases; Endocrine and metabolic diseases; Cushing syndrome [PATH:ko04934]}	{NA}	{NA}	{NA}	{NA}	{NA}	{NA}	{NA}	{NA}	{NA}
A01089	{Contig114:64194:65915:-}	{KIK05393.1; hypothetical protein K443DRAFT_3879 [Laccaria amethystina LaAM-08-1]}	{NA}	{lbc:LACBIDRAFT_299391; }	{NA}	{NA}	{NA}	{NA}	{NA}	{NA}	{NA}	{NA}	{NA}
A01090	{Contig114:67094:70125:+}	{KIP07573.1; hypothetical protein PHLGIDRAFT_127540 [Phlebiopsis gigantea 11061_1 CR5-6]}	{NA}	{cput:CONPUDRAFT_170333; }	{NA}	{NA}	{GO:0005198; NA GO:0019028; viral capsid; cellular_component GO:0005515; protein binding; molecular_function GO:0016021; integral to membrane; cellular_component GO:0005940; septin ring; cellular_component GO:0000921; septin ring assembly; biological_process}	{NA}	{NA}	{NA}	{NA}	{NA}	{PF13181:Tetratricopeptide repeat PF02247:Large coat protein PF13176:Tetratricopeptide repeat PF06160:Septation ring formation regulator, EzrA PF13174:Tetratricopeptide repeat PF00515:Tetratricopeptide repeat}
A01091	{Contig114:70171:70587:-}	{NA}	{NA}	{NA}	{NA}	{NA}	{NA}	{NA}	{NA}	{NA}	{NA}	{NA}	{NA}
A01092	{Contig114:73297:74852:+}	{NA}	{NA}	{NA}	{NA}	{NA}	{GO:0005515; protein binding; molecular_function GO:0016817; hydrolase activity, acting on acid anhydrides; molecular_function}	{NA}	{NA}	{NA}	{NA}	{NA}	{PF00515:Tetratricopeptide repeat PF13181:Tetratricopeptide repeat PF12300:Protein of unknown function (DUF3628) PF13176:Tetratricopeptide repeat}
A01093	{Contig114:75146:77245:+}	{XP_009551229.1; hypothetical protein HETIRDRAFT_480393 [Heterobasidion irregulare TC 32-1]}	{O60008; Heat shock protein 60, mitochondrial }	{hir:HETIRDRAFT_480393; K04077 groEL, HSPD1 chaperonin GroEL -- Genetic Information Processing; Folding, sorting and degradation; RNA degradation [PATH:ko03018] Organismal Systems; Aging; Longevity regulating pathway - worm [PATH:ko04212] Human Diseases; Endocrine and metabolic diseases; Type I diabetes mellitus [PATH:ko04940] Human Diseases; Infectious diseases: Bacterial; Legionellosis [PATH:ko…	{YLR259c; KOG0356 Mitochondrial chaperonin, Cpn60/Hsp60p O Posttranslational modification, protein turnover, chaperones ;}	{NA}	{GO:0005524; ATP binding; molecular_function GO:0044267; cellular protein metabolic process; biological_process}	{PHI:3085; P42375 GroEL 837 Porphyromonas gingivalis Periodontitis Rattus (related: rat) "folding of newly synthesized proteins, preventing misfolding and aggregation" functional test in host: direct injection increased virulence (hypervirulence)}	{NA}	{NA}	{NA}	{NA}	{PF00118:TCP-1/cpn60 chaperonin family}
A01094	{Contig114:77609:81373:+}	{OCH94602.1; hypothetical protein OBBRIDRAFT_101360, partial [Obba rivulosa]}	{NA}	{NA}	{NA}	{NA}	{GO:0003723; RNA binding; molecular_function GO:0009405; pathogenesis; biological_process GO:0003724; RNA helicase activity; molecular_function GO:0005515; protein binding; molecular_function}	{NA}	{NA}	{NA}	{NA}	{NA}	{PF13606:Ankyrin repeat PF00023:Ankyrin repeat PF00910:RNA helicase PF09599:Salmonella-Shigella invasin protein C (IpaC_SipC)}
A01095	{Contig114:82290:83090:-}	{KIJ19219.1; hypothetical protein PAXINDRAFT_8572 [Paxillus involutus ATCC 200175]}	{NA}	{ppl:POSPLDRAFT_92209; }	{NA}	{NA}	{GO:0007155; cell adhesion; biological_process GO:0030246; carbohydrate binding; molecular_function}	{NA}	{NA}	{NA}	{NA}	{NA}	{PF09458:H-type lectin domain}
A01096	{Contig114:84106:84895:-}	{KIJ09259.1; hypothetical protein PAXINDRAFT_102297 [Paxillus involutus ATCC 200175]}	{NA}	{NA}	{NA}	{NA}	{GO:0007155; cell adhesion; biological_process GO:0030246; carbohydrate binding; molecular_function}	{NA}	{NA}	{NA}	{NA}	{NA}	{PF09458:H-type lectin domain}
A01097	{Contig114:85967:88542:-}	{NA}	{NA}	{NA}	{NA}	{NA}	{NA}	{NA}	{NA}	{NA}	{NA}	{NA}	{NA}
A01098	{Contig114:89604:90830:-}	{NA}	{NA}	{NA}	{NA}	{NA}	{NA}	{NA}	{NA}	{NA}	{NA}	{NA}	{NA}
A01099	{Contig114:91751:92545:-}	{KIJ19219.1; hypothetical protein PAXINDRAFT_8572 [Paxillus involutus ATCC 200175]}	{NA}	{ppl:POSPLDRAFT_92209; }	{NA}	{NA}	{GO:0030246; carbohydrate binding; molecular_function GO:0007155; cell adhesion; biological_process}	{NA}	{NA}	{NA}	{NA}	{NA}	{PF09458:H-type lectin domain}
A01100	{Contig114:94087:95685:-}	{NA}	{NA}	{NA}	{NA}	{NA}	{GO:0005515; protein binding; molecular_function}	{NA}	{NA}	{NA}	{NA}	{NA}	{PF00646:F-box domain}
A01101	{Contig114:99687:101054:-}	{BAD15361.1; farnesyl diphosphate synthase [Lactarius chrysorrheus]}	{O14230; Farnesyl pyrophosphate synthase }	{hir:HETIRDRAFT_442424; K00787 FDPS farnesyl diphosphate synthase 2.5.1.1 2.5.1.10 Metabolism; Metabolism of terpenoids and polyketides; Terpenoid backbone biosynthesis [PATH:ko00900] Metabolism; Global and overview maps; Metabolic pathways [PATH:ko01100] Metabolism; Global and overview maps; Biosynthesis of secondary metabolites [PATH:ko01110] Metabolism; Global and overview maps; Biosynthesis o…	{SPAC6F12.13c; KOG0711 Polyprenyl synthetase H Coenzyme transport and metabolism ;}	{NA}	{GO:0008299; isoprenoid biosynthetic process; biological_process}	{NA}	{NA}	{NA}	{NA}	{NA}	{PF00348:Polyprenyl synthetase}
A01102	{Contig114:103676:104410:+}	{NA}	{NA}	{NA}	{NA}	{NA}	{NA}	{NA}	{NA}	{NA}	{NA}	{NA}	{NA}
A01103	{Contig114:104873:113726:-}	{KZV66047.1; sodium-potassium ATPase [Peniophora sp. CONT]}	{NA}	{hir:HETIRDRAFT_157468; K01539 ATP1A sodium/potassium-transporting ATPase subunit alpha 3.6.3.9 Environmental Information Processing; Signal transduction; cGMP-PKG signaling pathway [PATH:ko04022] Environmental Information Processing; Signal transduction; cAMP signaling pathway [PATH:ko04024] Organismal Systems; Circulatory system; Cardiac muscle contraction [PATH:ko04260] Organismal Systems; Cir…	{NA}	{gnl|TC-DB|Q2U3D2; 3.A.3.1.7 Na+/K+ ATPase OS=Aspergillus oryzae GN=AO090038000088 PE=3 SV=1}	{GO:0000166; nucleotide binding; molecular_function GO:0046872; metal ion binding; molecular_function}	{NA}	{NA}	{NA}	{NA}	{NA}	{PF00122:E1-E2 ATPase}
A01104	{Contig114:114827:116749:-}	{NA}	{NA}	{NA}	{NA}	{NA}	{NA}	{NA}	{NA}	{NA}	{NA}	{NA}	{NA}
A01105	{Contig114:118337:120691:+}	{KDQ49877.1; hypothetical protein JAAARDRAFT_142786 [Jaapia argillacea MUCL 33604]}	{NA}	{gtr:GLOTRDRAFT_50393; }	{NA}	{NA}	{NA}	{NA}	{NA}	{NA}	{NA}	{NA}	{NA}
A01106	{Contig114:121986:123941:+}	{NA}	{NA}	{NA}	{NA}	{NA}	{GO:0003723; RNA binding; molecular_function GO:0006278; RNA-dependent DNA replication; biological_process GO:0003964; RNA-directed DNA polymerase activity; molecular_function}	{NA}	{NA}	{NA}	{NA}	{NA}	{PF00078:Reverse transcriptase (RNA-dependent DNA polymerase)}
A01107	{Contig114:126419:131069:+}	{KZV67387.1; hypothetical protein PENSPDRAFT_611484 [Peniophora sp. CONT]}	{NA}	{shs:STEHIDRAFT_125703; }	{NA}	{NA}	{NA}	{NA}	{NA}	{NA}	{NA}	{CCA75834.1_; GH0 Glycoside hydrolases not yet assigned to a family[GH_NC]. -}	{NA}
A01108	{Contig114:133039:134674:+}	{XP_009551195.1; hypothetical protein HETIRDRAFT_65769 [Heterobasidion irregulare TC 32-1]}	{NA}	{hir:HETIRDRAFT_65769; }	{NA}	{NA}	{NA}	{NA}	{NA}	{NA}	{YES}	{AAW46674.1_; GH0 Glycoside hydrolases not yet assigned to a family[GH_NC]. -}	{NA}
A01109	{Contig114:136339:137354:-}	{XP_007269381.1; hypothetical protein FOMMEDRAFT_112158 [Fomitiporia mediterranea MF3/22]}	{NA}	{fme:FOMMEDRAFT_112158; K03678 RRP45, EXOSC9 exosome complex component RRP45 -- Genetic Information Processing; Folding, sorting and degradation; RNA degradation [PATH:ko03018]}	{NA}	{NA}	{NA}	{NA}	{NA}	{NA}	{NA}	{NA}	{NA}
A01110	{Contig114:137507:139030:+}	{KZT20498.1; hypothetical protein NEOLEDRAFT_1140602 [Neolentinus lepideus HHB14362 ss-1]}	{NA}	{psq:PUNSTDRAFT_122987; }	{NA}	{NA}	{GO:0005515; protein binding; molecular_function}	{NA}	{NA}	{NA}	{NA}	{NA}	{PF03031:NLI interacting factor-like phosphatase}
A01111	{Contig114:139217:141094:-}	{NA}	{NA}	{NA}	{NA}	{NA}	{GO:0005515; protein binding; molecular_function}	{NA}	{NA}	{NA}	{NA}	{NA}	{PF00646:F-box domain}
A01112	{Contig114:142517:152198:+}	{NA}	{NA}	{NA}	{NA}	{NA}	{GO:0006278; RNA-dependent DNA replication; biological_process GO:0003723; RNA binding; molecular_function GO:0008270; zinc ion binding; molecular_function GO:0003676; nucleic acid binding; molecular_function GO:0015074; DNA integration; biological_process GO:0003964; RNA-directed DNA polymerase activity; molecular_function}	{NA}	{NA}	{NA}	{NA}	{NA}	{PF00098:Zinc knuckle PF00665:Integrase core domain PF00078:Reverse transcriptase (RNA-dependent DNA polymerase)}
A01113	{Contig114:152283:153218:+}	{NA}	{NA}	{NA}	{NA}	{NA}	{GO:0003676; nucleic acid binding; molecular_function GO:0008270; zinc ion binding; molecular_function}	{NA}	{NA}	{NA}	{NA}	{NA}	{PF00098:Zinc knuckle}
A01114	{Contig114:153278:156753:+}	{ESK85835.1; hypothetical protein Moror_2377 [Moniliophthora roreri MCA 2997]}	{NA}	{mrr:Moror_2377; }	{NA}	{NA}	{GO:0015074; DNA integration; biological_process GO:0003964; RNA-directed DNA polymerase activity; molecular_function GO:0006278; RNA-dependent DNA replication; biological_process GO:0003723; RNA binding; molecular_function}	{NA}	{NA}	{NA}	{NA}	{NA}	{PF00665:Integrase core domain PF00078:Reverse transcriptase (RNA-dependent DNA polymerase)}
A01115	{Contig114:156807:158068:+}	{NA}	{NA}	{NA}	{NA}	{NA}	{NA}	{NA}	{NA}	{NA}	{NA}	{NA}	{NA}
A01116	{Contig114:159084:173346:+}	{NA}	{NA}	{NA}	{NA}	{NA}	{GO:0003964; RNA-directed DNA polymerase activity; molecular_function GO:0015074; DNA integration; biological_process GO:0005737; cytoplasm; cellular_component GO:0003723; RNA binding; molecular_function GO:0045765; regulation of angiogenesis; biological_process GO:0006278; RNA-dependent DNA replication; biological_process}	{NA}	{NA}	{NA}	{NA}	{NA}	{PF14822:Vasohibin PF00078:Reverse transcriptase (RNA-dependent DNA polymerase) PF00665:Integrase core domain}
A01117	{Contig114:175620:177037:+}	{NA}	{NA}	{NA}	{NA}	{NA}	{NA}	{NA}	{NA}	{NA}	{NA}	{NA}	{NA}
A01118	{Contig114:177207:181839:+}	{NA}	{NA}	{NA}	{NA}	{NA}	{GO:0003964; RNA-directed DNA polymerase activity; molecular_function GO:0015074; DNA integration; biological_process GO:0003723; RNA binding; molecular_function GO:0006278; RNA-dependent DNA replication; biological_process}	{NA}	{NA}	{NA}	{NA}	{NA}	{PF00665:Integrase core domain PF00078:Reverse transcriptase (RNA-dependent DNA polymerase)}
A01119	{Contig114:182481:184397:+}	{XP_008035527.1; DNA/RNA polymerase, partial [Trametes versicolor FP-101664 SS1]}	{NA}	{tvs:TRAVEDRAFT_86253; }	{NA}	{NA}	{GO:0003723; RNA binding; molecular_function GO:0006278; RNA-dependent DNA replication; biological_process GO:0003964; RNA-directed DNA polymerase activity; molecular_function}	{NA}	{A4RGC8_MAGO7; MGG_11671 EDK03349.1 1158 Magnaporthe oryzae 242507 SIMILARITY: Contains 1 reverse transcriptase domain. 15846337 XP_001411588.1, XM_001411551.1 {ID:PF00385; Description: Chromo} {ID:PF00665; Description: Chromo} {ID:PF00078; Description: rve} Poaceae, especially important on Oryzae herb Rice blast Rice Blast {ID:0005634; Method: IEA:UniProtKB-KW; Description: C:nucleus} {ID:000367…	{NA}	{NA}	{NA}	{PF00078:Reverse transcriptase (RNA-dependent DNA polymerase)}
A01120	{Contig114:185337:186248:+}	{EEB89419.1; hypothetical protein MPER_12484 [Moniliophthora perniciosa FA553]}	{NA}	{mpr:MPER_12484; }	{NA}	{NA}	{GO:0015074; DNA integration; biological_process}	{NA}	{NA}	{NA}	{NA}	{NA}	{PF00665:Integrase core domain}
A01121	{Contig114:187000:193255:-}	{NA}	{NA}	{NA}	{NA}	{NA}	{GO:0003723; RNA binding; molecular_function GO:0008270; zinc ion binding; molecular_function GO:0006278; RNA-dependent DNA replication; biological_process GO:0003964; RNA-directed DNA polymerase activity; molecular_function GO:0003676; nucleic acid binding; molecular_function GO:0015074; DNA integration; biological_process}	{NA}	{NA}	{NA}	{NA}	{NA}	{PF00078:Reverse transcriptase (RNA-dependent DNA polymerase) PF00665:Integrase core domain PF00098:Zinc knuckle}
A01122	{Contig114:195163:197688:+}	{NA}	{NA}	{mrr:Moror_3752; }	{NA}	{NA}	{GO:0003964; RNA-directed DNA polymerase activity; molecular_function GO:0003723; RNA binding; molecular_function GO:0006278; RNA-dependent DNA replication; biological_process}	{NA}	{NA}	{NA}	{NA}	{NA}	{PF00078:Reverse transcriptase (RNA-dependent DNA polymerase)}
A01123	{Contig114:199736:200812:+}	{NA}	{NA}	{NA}	{NA}	{NA}	{GO:0003723; RNA binding; molecular_function GO:0006278; RNA-dependent DNA replication; biological_process GO:0003964; RNA-directed DNA polymerase activity; molecular_function}	{NA}	{NA}	{NA}	{NA}	{NA}	{PF00078:Reverse transcriptase (RNA-dependent DNA polymerase)}
A01124	{Contig114:201185:203206:+}	{NA}	{NA}	{NA}	{NA}	{NA}	{NA}	{NA}	{NA}	{NA}	{NA}	{NA}	{NA}
A01125	{Contig114:205631:207305:-}	{NA}	{NA}	{NA}	{NA}	{NA}	{NA}	{NA}	{NA}	{NA}	{NA}	{NA}	{NA}
A01126	{Contig114:207675:208235:-}	{NA}	{NA}	{NA}	{NA}	{NA}	{NA}	{NA}	{NA}	{NA}	{NA}	{NA}	{NA}
A01127	{Contig114:208836:209546:-}	{ESK81447.1; retrotransposon nucleocapsid protein [Moniliophthora roreri MCA 2997]}	{NA}	{mrr:Moror_15819; }	{NA}	{NA}	{GO:0006813; potassium ion transport; biological_process GO:0015074; DNA integration; biological_process GO:0016020; membrane; cellular_component GO:0015269; calcium-activated potassium channel activity; molecular_function}	{NA}	{NA}	{NA}	{NA}	{NA}	{PF00665:Integrase core domain PF03493:Calcium-activated BK potassium channel alpha subunit}
A01128	{Contig114:209639:214237:-}	{CDO72200.1; hypothetical protein BN946_scf184970.g52 [Trametes cinnabarina]}	{NA}	{mrr:Moror_2377; }	{NA}	{NA}	{GO:0003676; nucleic acid binding; molecular_function GO:0003964; RNA-directed DNA polymerase activity; molecular_function GO:0006278; RNA-dependent DNA replication; biological_process GO:0008270; zinc ion binding; molecular_function GO:0003723; RNA binding; molecular_function}	{NA}	{NA}	{NA}	{NA}	{NA}	{PF00098:Zinc knuckle PF00078:Reverse transcriptase (RNA-dependent DNA polymerase)}
A01129	{Contig114:214754:215143:-}	{NA}	{NA}	{NA}	{NA}	{NA}	{NA}	{NA}	{NA}	{NA}	{NA}	{NA}	{NA}
A01130	{Contig114:215556:216389:-}	{ESK86547.1; reverse transcriptase-rnase h-integrase [Moniliophthora roreri MCA 2997]}	{NA}	{mrr:Moror_9818; }	{NA}	{NA}	{GO:0015074; DNA integration; biological_process}	{NA}	{NA}	{NA}	{NA}	{NA}	{PF00665:Integrase core domain}
A01131	{Contig114:216411:219979:-}	{SJL19064.1; uncharacterized protein ARMOST_22671 [Armillaria ostoyae]}	{NA}	{tvs:TRAVEDRAFT_86253; }	{NA}	{NA}	{GO:0003964; RNA-directed DNA polymerase activity; molecular_function GO:0003723; RNA binding; molecular_function GO:0006278; RNA-dependent DNA replication; biological_process}	{NA}	{NA}	{NA}	{NA}	{NA}	{PF00078:Reverse transcriptase (RNA-dependent DNA polymerase)}
A01132	{Contig115:3704:4973:-}	{NA}	{NA}	{NA}	{NA}	{NA}	{GO:0005515; protein binding; molecular_function}	{NA}	{NA}	{NA}	{NA}	{NA}	{PF00400:WD domain, G-beta repeat}
A01133	{Contig115:6338:13601:+}	{NA}	{NA}	{NA}	{NA}	{NA}	{NA}	{NA}	{NA}	{NA}	{NA}	{NA}	{NA}
A01134	{Contig115:17052:17806:+}	{KZT04240.1; hypothetical protein LAESUDRAFT_658145 [Laetiporus sulphureus 93-53]}	{NA}	{cput:CONPUDRAFT_160310; }	{NA}	{NA}	{NA}	{NA}	{NA}	{NA}	{NA}	{NA}	{NA}
A01135	{Contig115:21072:23005:-}	{NA}	{NA}	{NA}	{NA}	{NA}	{NA}	{NA}	{NA}	{NA}	{NA}	{NA}	{NA}
A01136	{Contig115:26575:27716:+}	{NA}	{NA}	{NA}	{NA}	{NA}	{NA}	{NA}	{NA}	{NA}	{NA}	{NA}	{NA}
A01137	{Contig115:28625:30286:+}	{NA}	{NA}	{NA}	{NA}	{NA}	{GO:0008270; zinc ion binding; molecular_function GO:0003676; nucleic acid binding; molecular_function}	{NA}	{NA}	{NA}	{NA}	{NA}	{PF00098:Zinc knuckle}
A01138	{Contig115:30396:31103:+}	{NA}	{NA}	{NA}	{NA}	{NA}	{NA}	{NA}	{NA}	{NA}	{NA}	{NA}	{NA}
A01139	{Contig115:33647:34617:+}	{NA}	{NA}	{NA}	{NA}	{NA}	{NA}	{NA}	{NA}	{NA}	{NA}	{NA}	{NA}
A01140	{Contig115:36266:41269:-}	{CDO75026.1; hypothetical protein BN946_scf184640.g1 [Trametes cinnabarina]}	{NA}	{NA}	{NA}	{NA}	{GO:0005852; eukaryotic translation initiation factor 3 complex; cellular_component GO:0004190; aspartic-type endopeptidase activity; molecular_function GO:0003743; translation initiation factor activity; molecular_function GO:0015074; DNA integration; biological_process GO:0016021; integral to membrane; cellular_component GO:0005737; cytoplasm; cellular_component}	{NA}	{NA}	{NA}	{NA}	{NA}	{PF05091:Eukaryotic translation initiation factor 3 subunit 7 (eIF-3) PF00665:Integrase core domain PF01080:Presenilin}
A01141	{Contig115:42025:43245:+}	{NA}	{NA}	{NA}	{NA}	{NA}	{GO:0003676; nucleic acid binding; molecular_function GO:0008270; zinc ion binding; molecular_function}	{NA}	{NA}	{NA}	{NA}	{NA}	{PF00098:Zinc knuckle}
A01142	{Contig115:43304:48095:+}	{ESK85835.1; hypothetical protein Moror_2377 [Moniliophthora roreri MCA 2997]}	{NA}	{mrr:Moror_2377; }	{NA}	{NA}	{GO:0003964; RNA-directed DNA polymerase activity; molecular_function GO:0015074; DNA integration; biological_process GO:0003723; RNA binding; molecular_function GO:0006278; RNA-dependent DNA replication; biological_process}	{NA}	{NA}	{NA}	{NA}	{NA}	{PF00665:Integrase core domain PF00078:Reverse transcriptase (RNA-dependent DNA polymerase)}
A01143	{Contig115:48908:50955:+}	{NA}	{NA}	{NA}	{NA}	{NA}	{NA}	{NA}	{NA}	{NA}	{NA}	{NA}	{NA}
A01144	{Contig115:51844:54466:-}	{NA}	{NA}	{NA}	{NA}	{NA}	{NA}	{NA}	{NA}	{NA}	{NA}	{NA}	{NA}
A01145	{Contig115:55380:55828:+}	{NA}	{NA}	{NA}	{NA}	{NA}	{NA}	{NA}	{NA}	{NA}	{NA}	{NA}	{NA}
A01146	{Contig115:57363:57872:-}	{NA}	{NA}	{NA}	{NA}	{NA}	{NA}	{NA}	{NA}	{NA}	{NA}	{NA}	{NA}
A01147	{Contig115:60244:61203:-}	{NA}	{NA}	{NA}	{NA}	{NA}	{GO:0003964; RNA-directed DNA polymerase activity; molecular_function GO:0006278; RNA-dependent DNA replication; biological_process GO:0003723; RNA binding; molecular_function}	{NA}	{NA}	{NA}	{NA}	{NA}	{PF00078:Reverse transcriptase (RNA-dependent DNA polymerase)}
A01148	{Contig115:61925:63394:-}	{NA}	{NA}	{NA}	{NA}	{NA}	{GO:0003676; nucleic acid binding; molecular_function GO:0008270; zinc ion binding; molecular_function}	{NA}	{NA}	{NA}	{NA}	{NA}	{PF00098:Zinc knuckle}
A01149	{Contig115:63448:66924:-}	{ESK85835.1; hypothetical protein Moror_2377 [Moniliophthora roreri MCA 2997]}	{NA}	{mrr:Moror_2377; }	{NA}	{NA}	{GO:0003723; RNA binding; molecular_function GO:0006278; RNA-dependent DNA replication; biological_process GO:0003964; RNA-directed DNA polymerase activity; molecular_function GO:0015074; DNA integration; biological_process}	{NA}	{NA}	{NA}	{NA}	{NA}	{PF00078:Reverse transcriptase (RNA-dependent DNA polymerase) PF00665:Integrase core domain}
A01150	{Contig115:66984:78927:-}	{NA}	{NA}	{NA}	{NA}	{NA}	{GO:0008270; zinc ion binding; molecular_function GO:0003676; nucleic acid binding; molecular_function}	{NA}	{NA}	{NA}	{NA}	{NA}	{PF00098:Zinc knuckle}
A01151	{Contig115:80319:83793:-}	{XP_009547019.1; hypothetical protein HETIRDRAFT_320172 [Heterobasidion irregulare TC 32-1]}	{NA}	{hir:HETIRDRAFT_320172; }	{NA}	{NA}	{GO:0008168; methyltransferase activity; molecular_function}	{NA}	{NA}	{NA}	{NA}	{NA}	{PF03492:SAM dependent carboxyl methyltransferase}
A01152	{Contig115:85398:89991:-}	{SJL16688.1; uncharacterized protein ARMOST_20217 [Armillaria ostoyae]}	{NA}	{mrr:Moror_14995; }	{NA}	{NA}	{GO:0003723; RNA binding; molecular_function GO:0006278; RNA-dependent DNA replication; biological_process GO:0003964; RNA-directed DNA polymerase activity; molecular_function GO:0015074; DNA integration; biological_process}	{NA}	{NA}	{NA}	{NA}	{NA}	{PF00078:Reverse transcriptase (RNA-dependent DNA polymerase) PF00665:Integrase core domain}
A01153	{Contig115:90719:93889:-}	{ESK85835.1; hypothetical protein Moror_2377 [Moniliophthora roreri MCA 2997]}	{NA}	{mrr:Moror_4032; }	{NA}	{NA}	{GO:0015074; DNA integration; biological_process GO:0009405; pathogenesis; biological_process}	{NA}	{NA}	{NA}	{NA}	{NA}	{PF00665:Integrase core domain PF12920:TcdA/TcdB pore forming domain}
A01154	{Contig115:93964:96630:-}	{ESK82877.1; reverse transcriptase-rnase h-integrase [Moniliophthora roreri MCA 2997]}	{NA}	{mrr:Moror_1389; }	{NA}	{NA}	{GO:0003676; nucleic acid binding; molecular_function GO:0003964; RNA-directed DNA polymerase activity; molecular_function GO:0006278; RNA-dependent DNA replication; biological_process GO:0003723; RNA binding; molecular_function GO:0008270; zinc ion binding; molecular_function}	{NA}	{NA}	{NA}	{NA}	{NA}	{PF00098:Zinc knuckle PF00078:Reverse transcriptase (RNA-dependent DNA polymerase)}
A01155	{Contig115:97634:98347:-}	{NA}	{NA}	{NA}	{NA}	{NA}	{NA}	{NA}	{NA}	{NA}	{NA}	{NA}	{NA}
A01156	{Contig115:98658:99044:-}	{NA}	{NA}	{NA}	{NA}	{NA}	{NA}	{NA}	{NA}	{NA}	{NA}	{NA}	{NA}
A01157	{Contig115:99713:100429:-}	{NA}	{NA}	{NA}	{NA}	{NA}	{NA}	{NA}	{NA}	{NA}	{NA}	{NA}	{NA}
A01158	{Contig115:103824:107322:-}	{BAF74362.1; pro-pol protein, partial [Lentinula edodes]}	{NA}	{tvs:TRAVEDRAFT_86253; }	{NA}	{NA}	{GO:0006278; RNA-dependent DNA replication; biological_process GO:0003723; RNA binding; molecular_function GO:0015074; DNA integration; biological_process GO:0003964; RNA-directed DNA polymerase activity; molecular_function}	{NA}	{NA}	{NA}	{NA}	{NA}	{PF00665:Integrase core domain PF00078:Reverse transcriptase (RNA-dependent DNA polymerase)}
A01159	{Contig115:107697:109510:-}	{XP_007305181.1; hypothetical protein STEHIDRAFT_34661, partial [Stereum hirsutum FP-91666 SS1]}	{NA}	{shs:STEHIDRAFT_34661; }	{NA}	{NA}	{GO:0008270; zinc ion binding; molecular_function GO:0003676; nucleic acid binding; molecular_function}	{NA}	{NA}	{NA}	{NA}	{NA}	{PF00098:Zinc knuckle}
A01160	{Contig115:111740:112166:+}	{NA}	{NA}	{NA}	{NA}	{NA}	{NA}	{NA}	{NA}	{NA}	{NA}	{NA}	{NA}
A01161	{Contig115:113857:122297:+}	{OJT09202.1; LINE-1 retrotransposable element ORF2 protein [Trametes pubescens]}	{NA}	{NA}	{NA}	{NA}	{GO:0003723; RNA binding; molecular_function GO:0006278; RNA-dependent DNA replication; biological_process GO:0003964; RNA-directed DNA polymerase activity; molecular_function GO:0003676; nucleic acid binding; molecular_function GO:0004523; ribonuclease H activity; molecular_function}	{NA}	{NA}	{NA}	{NA}	{NA}	{PF00078:Reverse transcriptase (RNA-dependent DNA polymerase) PF00075:RNase H}
A01162	{Contig115:122516:123379:-}	{OCH92139.1; hypothetical protein OBBRIDRAFT_751785 [Obba rivulosa]}	{Q5FW29; Charged multivesicular body protein 5 }	{hir:HETIRDRAFT_312531; K12198 CHMP5, VPS60 charged multivesicular body protein 5 -- Cellular Processes; Transport and catabolism; Endocytosis [PATH:ko04144] Cellular Processes; Cell growth and death; Necroptosis [PATH:ko04217]}	{Hs20127558; KOG1655 Protein involved in vacuolar protein sorting U Intracellular trafficking, secretion, and vesicular transport ;}	{NA}	{GO:0008565; protein transporter activity; molecular_function GO:0006886; intracellular protein transport; biological_process GO:0005737; cytoplasm; cellular_component GO:0051082; unfolded protein binding; molecular_function GO:0016020; membrane; cellular_component GO:0015031; protein transport; biological_process GO:0016272; prefoldin complex; cellular_component GO:0006457; protein folding; biol…	{PHI:9095; I1S1A3 Fgvps60 (FGSG_10503) 5518 Fusarium graminearum Fusarium head blight Triticum aestivum (related: bread wheat) Uncharacterized protein Gene deletion: full; gene complementation loss of pathogenicity}	{NA}	{NA}	{NA}	{NA}	{PF03357:Snf7 PF01920:Prefoldin subunit PF04871:Uso1 / p115 like vesicle tethering protein, C terminal region}
A01163	{Contig115:124314:126073:+}	{KZV77149.1; hypothetical protein PENSPDRAFT_177175 [Peniophora sp. CONT]}	{NA}	{hir:HETIRDRAFT_425366; }	{NA}	{NA}	{NA}	{NA}	{NA}	{NA}	{NA}	{NA}	{NA}
A01164	{Contig115:126809:129176:-}	{NA}	{NA}	{NA}	{NA}	{NA}	{NA}	{NA}	{NA}	{NA}	{NA}	{NA}	{NA}
A01165	{Contig115:130404:140071:-}	{NA}	{NA}	{NA}	{NA}	{NA}	{GO:0008152; NA GO:0005524; ATP binding; molecular_function GO:0008026; ATP-dependent helicase activity; molecular_function GO:0003824; NA GO:0003676; nucleic acid binding; molecular_function}	{PHI:6510__PHI:7620; NA}	{NA}	{NA}	{NA}	{NA}	{PF00270:DEAD/DEAH box helicase PF00549:CoA-ligase}
A01166	{Contig115:141111:142743:-}	{EPT03584.1; hypothetical protein FOMPIDRAFT_1022210 [Fomitopsis pinicola FP-58527 SS1]}	{P0CQ73; ATP-dependent RNA helicase FAL1 }	{shs:STEHIDRAFT_120185; K13025 EIF4A3, FAL1 ATP-dependent RNA helicase 3.6.4.13 Genetic Information Processing; Translation; RNA transport [PATH:ko03013] Genetic Information Processing; Translation; mRNA surveillance pathway [PATH:ko03015] Genetic Information Processing; Transcription; Spliceosome [PATH:ko03040]}	{7299019; KOG0328 Predicted ATP-dependent RNA helicase FAL1, involved in rRNA maturation, DEAD-box superfamily J Translation, ribosomal structure and biogenesis ;}	{gnl|TC-DB|P38919; 3.A.18.1.1 Eukaryotic initiation factor 4A-III - Homo sapiens (Human).}	{GO:0008026; ATP-dependent helicase activity; molecular_function GO:0003677; DNA binding; molecular_function GO:0003676; nucleic acid binding; molecular_function GO:0004386; helicase activity; molecular_function GO:0016787; hydrolase activity; molecular_function GO:0005524; ATP binding; molecular_function}	{PHI:423; Q58Z64 VAD1 5207 Cryptococcus neoformans Cryptococcosis Mus musculus (related: house mouse) RNA helicase gene deletion; gene complementation reduced virulence}	{DHH1_CRYNV; VAD1 AAV41010.1 616 Cryptococcus neoformans 178876 FUNCTION: ATP-dependent RNA helicase involved in mRNA turnover, and more specifically in mRNA decapping. Is involved in G1/S DNA- damage checkpoint recovery, probably through the regulation of the translational status of a subset of mRNAs. May also have a role in translation and mRNA nuclear export (By similarity). Is involved in vir…	{NA}	{NA}	{NA}	{PF00271:Helicase conserved C-terminal domain PF00270:DEAD/DEAH box helicase PF00580:UvrD/REP helicase N-terminal domain PF04851:Type III restriction enzyme, res subunit}
A01167	{Contig115:142851:144662:+}	{XP_009543469.1; hypothetical protein HETIRDRAFT_408062 [Heterobasidion irregulare TC 32-1]}	{NA}	{hir:HETIRDRAFT_408062; K12827 SF3A3, SAP61, PRP9 splicing factor 3A subunit 3 -- Genetic Information Processing; Transcription; Spliceosome [PATH:ko03040]}	{NA}	{NA}	{GO:0008270; zinc ion binding; molecular_function GO:0003676; nucleic acid binding; molecular_function}	{NA}	{NA}	{NA}	{NA}	{NA}	{PF07535:DBF zinc finger}
A01168	{Contig115:144823:148962:+}	{XP_009543470.1; hypothetical protein HETIRDRAFT_471989 [Heterobasidion irregulare TC 32-1]}	{NA}	{hir:HETIRDRAFT_471989; K20279 SYNJ synaptojanin 3.1.3.36 Metabolism; Carbohydrate metabolism; Inositol phosphate metabolism [PATH:ko00562] Metabolism; Global and overview maps; Metabolic pathways [PATH:ko01100] Environmental Information Processing; Signal transduction; Phosphatidylinositol signaling system [PATH:ko04070]}	{NA}	{NA}	{GO:0042578; phosphoric ester hydrolase activity; molecular_function}	{NA}	{NA}	{NA}	{NA}	{NA}	{PF02383:SacI homology domain}
A01169	{Contig115:149436:153970:+}	{NA}	{NA}	{NA}	{NA}	{NA}	{NA}	{NA}	{NA}	{NA}	{NA}	{NA}	{NA}
A01170	{Contig115:154619:155670:-}	{XP_009550163.1; hypothetical protein HETIRDRAFT_454193 [Heterobasidion irregulare TC 32-1]}	{P0DL13; Delta(6)-protoilludene synthase }	{hir:HETIRDRAFT_454193; }	{NA}	{NA}	{GO:0000287; magnesium ion binding; molecular_function GO:0010333; terpene synthase activity; molecular_function GO:0016829; lyase activity; molecular_function}	{NA}	{NA}	{NA}	{NA}	{NA}	{PF03936:Terpene synthase family, metal binding domain}
A01171	{Contig115:157385:158862:-}	{NA}	{NA}	{NA}	{NA}	{NA}	{NA}	{NA}	{NA}	{NA}	{NA}	{NA}	{NA}
A01172	{Contig115:160071:161786:-}	{CZR58507.1; related to carboxypeptidase [Phialocephala subalpina]}	{P34946; Carboxypeptidase S1 }	{psco:LY89DRAFT_590679; }	{NA}	{NA}	{GO:0004185; serine-type carboxypeptidase activity; molecular_function GO:0006508; proteolysis; biological_process}	{NA}	{NA}	{NA}	{YES}	{NA}	{PF00450:Serine carboxypeptidase}
A01173	{Contig115:163404:165839:-}	{NA}	{NA}	{NA}	{NA}	{NA}	{GO:0007010; cytoskeleton organization; biological_process GO:0003779; actin binding; molecular_function}	{NA}	{NA}	{NA}	{NA}	{NA}	{PF01213:Adenylate cyclase associated (CAP) N terminal}
A01174	{Contig115:166888:170080:-}	{NA}	{NA}	{NA}	{NA}	{NA}	{NA}	{NA}	{NA}	{NA}	{NA}	{NA}	{NA}
A01175	{Contig115:171536:173024:-}	{NA}	{NA}	{NA}	{NA}	{NA}	{NA}	{NA}	{NA}	{NA}	{NA}	{NA}	{NA}
A01176	{Contig115:173512:175217:-}	{SLM37755.1; carboxypeptidase s1 [Umbilicaria pustulata]}	{P34946; Carboxypeptidase S1 }	{psco:LY89DRAFT_590679; }	{NA}	{NA}	{GO:0004185; serine-type carboxypeptidase activity; molecular_function GO:0006508; proteolysis; biological_process}	{NA}	{NA}	{NA}	{YES}	{NA}	{PF00450:Serine carboxypeptidase}
A01177	{Contig115:178305:180171:+}	{XP_009543489.1; hypothetical protein HETIRDRAFT_472015 [Heterobasidion irregulare TC 32-1]}	{NA}	{hir:HETIRDRAFT_472015; }	{NA}	{NA}	{GO:0020037; heme binding; molecular_function GO:0016705; oxidoreductase activity, acting on paired donors, with incorporation or reduction of molecular oxygen; molecular_function GO:0055114; oxidation-reduction process; biological_process GO:0005506; iron ion binding; molecular_function}	{NA}	{NA}	{Hanno_00567; E-classP450,groupIV P450_Ha0233 http://p450.riceblast.snu.ac.kr/class.php?a=dv_sequence&id=47256&spe_id=394657&ref_id=61877}	{NA}	{NA}	{PF00067:Cytochrome P450}
A01178	{Contig115:182682:183413:+}	{XP_009550163.1; hypothetical protein HETIRDRAFT_454193 [Heterobasidion irregulare TC 32-1]}	{P0DL13; Delta(6)-protoilludene synthase }	{hir:HETIRDRAFT_454193; }	{NA}	{NA}	{GO:0000287; magnesium ion binding; molecular_function GO:0016829; lyase activity; molecular_function GO:0010333; terpene synthase activity; molecular_function}	{NA}	{NA}	{NA}	{NA}	{NA}	{PF03936:Terpene synthase family, metal binding domain}
A01179	{Contig115:185343:186609:-}	{NA}	{NA}	{NA}	{NA}	{NA}	{NA}	{NA}	{NA}	{NA}	{NA}	{NA}	{NA}
A01180	{Contig115:187759:188784:+}	{AUF42087.1; putative homeodomain protein [Volvariella volvacea]}	{P03934; Transposable element Tc1 transposase }	{fme:FOMMEDRAFT_96437; }	{NA}	{NA}	{GO:0006313; transposition, DNA-mediated; biological_process GO:0000150; recombinase activity; molecular_function GO:0004803; transposase activity; molecular_function GO:0006310; DNA recombination; biological_process GO:0006355; regulation of transcription, DNA-dependent; biological_process GO:0015074; DNA integration; biological_process GO:0003677; DNA binding; molecular_function GO:0003700; seq…	{NA}	{NA}	{NA}	{NA}	{NA}	{PF04218:CENP-B N-terminal DNA-binding domain PF02796:Helix-turn-helix domain of resolvase PF01498:Transposase PF01047:MarR family}
A01181	{Contig115:189074:203682:+}	{NA}	{NA}	{NA}	{NA}	{NA}	{GO:0016829; lyase activity; molecular_function GO:0010333; terpene synthase activity; molecular_function GO:0000287; magnesium ion binding; molecular_function}	{NA}	{NA}	{NA}	{NA}	{NA}	{PF03936:Terpene synthase family, metal binding domain}
A01182	{Contig115:204102:204491:+}	{EGO01444.1; hypothetical protein SERLA73DRAFT_42623, partial [Serpula lacrymans var. lacrymans S7.3]}	{NA}	{sla:SERLADRAFT_340640; }	{NA}	{NA}	{GO:0004190; aspartic-type endopeptidase activity; molecular_function GO:0006508; proteolysis; biological_process}	{NA}	{NA}	{NA}	{NA}	{NA}	{PF09668:Aspartyl protease}
A01183	{Contig115:204970:206131:-}	{NA}	{NA}	{NA}	{NA}	{NA}	{NA}	{NA}	{NA}	{NA}	{NA}	{NA}	{NA}
A01184	{Contig115:206345:207265:-}	{ESK81329.1; reverse transcriptase-rnase h-integrase [Moniliophthora roreri MCA 2997]}	{NA}	{mrr:Moror_11258; }	{NA}	{NA}	{GO:0015074; DNA integration; biological_process}	{NA}	{NA}	{NA}	{NA}	{NA}	{PF00665:Integrase core domain}
A01185	{Contig115:207767:209566:-}	{SJL13048.1; uncharacterized protein ARMOST_16485 [Armillaria ostoyae]}	{NA}	{mrr:Moror_2377; }	{NA}	{NA}	{GO:0003723; RNA binding; molecular_function GO:0006278; RNA-dependent DNA replication; biological_process GO:0003964; RNA-directed DNA polymerase activity; molecular_function}	{NA}	{NA}	{NA}	{NA}	{NA}	{PF00078:Reverse transcriptase (RNA-dependent DNA polymerase)}
A01186	{Contig115:211110:214730:+}	{XP_012185866.1; predicted protein [Fibroporia radiculosa]}	{NA}	{NA}	{NA}	{NA}	{GO:0008270; zinc ion binding; molecular_function GO:0003676; nucleic acid binding; molecular_function GO:0015074; DNA integration; biological_process}	{NA}	{NA}	{NA}	{NA}	{NA}	{PF06467:MYM-type Zinc finger with FCS sequence motif PF00098:Zinc knuckle PF00665:Integrase core domain}
A01187	{Contig115:214894:215439:+}	{XP_007370952.1; hypothetical protein DICSQDRAFT_71809 [Dichomitus squalens LYAD-421 SS1]}	{NA}	{dsq:DICSQDRAFT_71809; }	{NA}	{NA}	{NA}	{NA}	{NA}	{NA}	{NA}	{NA}	{NA}
A01188	{Contig115:216257:219745:-}	{NA}	{NA}	{NA}	{NA}	{NA}	{NA}	{NA}	{NA}	{NA}	{NA}	{NA}	{NA}
A01189	{Contig115:219889:220468:-}	{NA}	{NA}	{NA}	{NA}	{NA}	{NA}	{NA}	{NA}	{NA}	{NA}	{NA}	{NA}
A01190	{Contig116:258:7420:+}	{SJL11833.1; uncharacterized protein ARMOST_15244 [Armillaria ostoyae]}	{NA}	{NA}	{NA}	{NA}	{GO:0005524; ATP binding; molecular_function GO:0006468; protein phosphorylation; biological_process GO:0000287; magnesium ion binding; molecular_function GO:0003676; nucleic acid binding; molecular_function GO:0004674; protein serine/threonine kinase activity; molecular_function}	{NA}	{NA}	{NA}	{NA}	{NA}	{PF02037:SAP domain PF08926:Domain of unknown function (DUF1908)}
A01191	{Contig116:8823:13996:+}	{ESK83158.1; hypothetical protein Moror_14995 [Moniliophthora roreri MCA 2997]}	{NA}	{mrr:Moror_14995; }	{NA}	{NA}	{GO:0003964; RNA-directed DNA polymerase activity; molecular_function GO:0003723; RNA binding; molecular_function GO:0006278; RNA-dependent DNA replication; biological_process}	{NA}	{NA}	{NA}	{NA}	{NA}	{PF00078:Reverse transcriptase (RNA-dependent DNA polymerase)}
A01192	{Contig116:28637:29845:+}	{NA}	{NA}	{NA}	{NA}	{NA}	{NA}	{NA}	{NA}	{NA}	{NA}	{NA}	{NA}
A01193	{Contig116:30375:38360:+}	{NA}	{NA}	{NA}	{NA}	{NA}	{GO:0015074; DNA integration; biological_process GO:0006813; potassium ion transport; biological_process GO:0004672; protein kinase activity; molecular_function GO:0015269; calcium-activated potassium channel activity; molecular_function GO:0005524; ATP binding; molecular_function GO:0016020; membrane; cellular_component GO:0006468; protein phosphorylation; biological_process}	{NA}	{NA}	{NA}	{NA}	{NA}	{PF00665:Integrase core domain PF00069:Protein kinase domain PF07714:Protein tyrosine kinase PF03493:Calcium-activated BK potassium channel alpha subunit}
A01194	{Contig116:39852:44177:+}	{OJT11574.1; Retrovirus-related Pol polyprotein from transposon TNT 1-94, partial [Trametes pubescens]}	{NA}	{NA}	{NA}	{NA}	{GO:0008270; zinc ion binding; molecular_function GO:0015074; DNA integration; biological_process GO:0003676; nucleic acid binding; molecular_function}	{NA}	{NA}	{NA}	{NA}	{NA}	{PF06467:MYM-type Zinc finger with FCS sequence motif PF00665:Integrase core domain PF00098:Zinc knuckle}
A01195	{Contig116:46613:46918:+}	{NA}	{NA}	{NA}	{NA}	{NA}	{NA}	{NA}	{NA}	{NA}	{NA}	{NA}	{NA}
A01196	{Contig116:47285:52076:+}	{NA}	{NA}	{NA}	{NA}	{NA}	{NA}	{NA}	{NA}	{NA}	{NA}	{NA}	{NA}
A01197	{Contig116:55855:57264:-}	{NA}	{NA}	{NA}	{NA}	{NA}	{NA}	{NA}	{NA}	{NA}	{NA}	{NA}	{NA}
A01198	{Contig116:62440:65937:-}	{BAF74362.1; pro-pol protein, partial [Lentinula edodes]}	{NA}	{tvs:TRAVEDRAFT_86253; }	{NA}	{NA}	{GO:0016857; racemase and epimerase activity, acting on carbohydrates and derivatives; molecular_function GO:0006278; RNA-dependent DNA replication; biological_process GO:0003723; RNA binding; molecular_function GO:0005737; cytoplasm; cellular_component GO:0015074; DNA integration; biological_process GO:0019299; rhamnose metabolic process; biological_process GO:0003964; RNA-directed DNA polymeras…	{NA}	{NA}	{NA}	{NA}	{NA}	{PF05336:Domain of unknown function (DUF718) PF00078:Reverse transcriptase (RNA-dependent DNA polymerase) PF00665:Integrase core domain}
A01199	{Contig116:66312:68235:-}	{XP_007371732.1; hypothetical protein DICSQDRAFT_73613, partial [Dichomitus squalens LYAD-421 SS1]}	{NA}	{dsq:DICSQDRAFT_73613; }	{NA}	{NA}	{GO:0008270; zinc ion binding; molecular_function GO:0003676; nucleic acid binding; molecular_function}	{NA}	{NA}	{NA}	{NA}	{NA}	{PF00098:Zinc knuckle}
A01200	{Contig116:70117:73951:+}	{NA}	{NA}	{NA}	{NA}	{NA}	{GO:0009372; quorum sensing; biological_process}	{NA}	{NA}	{NA}	{NA}	{NA}	{PF11657:Transcriptional activator TraM }
A01201	{Contig116:78284:81403:-}	{NA}	{NA}	{NA}	{NA}	{NA}	{NA}	{NA}	{NA}	{NA}	{NA}	{NA}	{NA}
A01202	{Contig116:86075:88151:-}	{NA}	{NA}	{NA}	{NA}	{NA}	{GO:0008270; zinc ion binding; molecular_function}	{NA}	{NA}	{NA}	{NA}	{NA}	{PF04434:SWIM zinc finger}
A01203	{Contig116:93007:93501:-}	{EGN98530.1; hypothetical protein SERLA73DRAFT_74731 [Serpula lacrymans var. lacrymans S7.3]}	{NA}	{NA}	{NA}	{NA}	{GO:0003676; nucleic acid binding; molecular_function}	{NA}	{NA}	{NA}	{NA}	{NA}	{PF02037:SAP domain}
A01204	{Contig116:93874:94342:-}	{NA}	{NA}	{NA}	{NA}	{NA}	{GO:0006357; regulation of transcription from RNA polymerase II promoter; biological_process GO:0016592; mediator complex; cellular_component GO:0051082; unfolded protein binding; molecular_function GO:0001104; RNA polymerase II transcription cofactor activity; molecular_function GO:0004518; nuclease activity; molecular_function GO:0003677; DNA binding; molecular_function GO:0007165; signal trans…	{NA}	{NA}	{NA}	{NA}	{NA}	{PF08612:TATA-binding related factor (TRF) of subunit 20 of Mediator complex PF02732:ERCC4 domain PF03938:Outer membrane protein (OmpH-like) PF02185:Hr1 repeat}
A01205	{Contig116:95294:96073:-}	{KIJ08365.1; hypothetical protein PAXINDRAFT_18495 [Paxillus involutus ATCC 200175]}	{NA}	{dsq:DICSQDRAFT_32529; }	{NA}	{NA}	{GO:0003677; DNA binding; molecular_function}	{NA}	{NA}	{NA}	{NA}	{NA}	{PF05225:helix-turn-helix, Psq domain}
A01206	{Contig116:97246:98163:+}	{NA}	{NA}	{NA}	{NA}	{NA}	{GO:0005852; eukaryotic translation initiation factor 3 complex; cellular_component GO:0006413; translational initiation; biological_process GO:0006874; cellular calcium ion homeostasis; biological_process GO:0003743; translation initiation factor activity; molecular_function GO:0005219; ryanodine-sensitive calcium-release channel activity; molecular_function GO:0032040; small-subunit processome;…	{NA}	{NA}	{NA}	{NA}	{NA}	{PF05470:Eukaryotic translation initiation factor 3 subunit 8 N-terminus PF04147:Nop14-like family PF06459:Ryanodine Receptor TM 4-6}
A01207	{Contig116:100059:103580:-}	{KIL55008.1; hypothetical protein M378DRAFT_201131 [Amanita muscaria Koide BX008]}	{NA}	{mrr:Moror_608; }	{NA}	{NA}	{GO:0046983; protein dimerization activity; molecular_function GO:0008289; lipid binding; molecular_function}	{NA}	{NA}	{NA}	{NA}	{NA}	{PF05699:hAT family C-terminal dimerisation region PF05823:Nematode fatty acid retinoid binding protein (Gp-FAR-1)}
A01208	{Contig116:108509:110225:-}	{PSS32085.1; hypothetical protein PHLCEN_2v2126 [Phlebia centrifuga]}	{NA}	{NA}	{NA}	{NA}	{NA}	{NA}	{NA}	{NA}	{NA}	{NA}	{NA}
A01209	{Contig116:112663:113244:-}	{PPQ85072.1; hypothetical protein CVT26_005196 [Gymnopilus dilepis]}	{NA}	{NA}	{NA}	{NA}	{NA}	{NA}	{NA}	{NA}	{NA}	{NA}	{NA}
A01210	{Contig116:113835:114516:-}	{NA}	{NA}	{NA}	{NA}	{NA}	{NA}	{NA}	{NA}	{NA}	{NA}	{NA}	{NA}
A01211	{Contig116:116324:117642:+}	{NA}	{NA}	{NA}	{NA}	{NA}	{NA}	{NA}	{NA}	{NA}	{NA}	{NA}	{NA}
A01212	{Contig116:119565:120422:-}	{NA}	{NA}	{NA}	{NA}	{NA}	{GO:0008270; zinc ion binding; molecular_function GO:0003676; nucleic acid binding; molecular_function}	{NA}	{NA}	{NA}	{NA}	{NA}	{PF00098:Zinc knuckle}
A01213	{Contig116:120847:121347:-}	{NA}	{NA}	{NA}	{NA}	{NA}	{NA}	{NA}	{NA}	{NA}	{NA}	{NA}	{NA}
A01214	{Contig116:121398:124352:-}	{ESK85835.1; hypothetical protein Moror_2377 [Moniliophthora roreri MCA 2997]}	{NA}	{mrr:Moror_2377; }	{NA}	{NA}	{GO:0015074; DNA integration; biological_process GO:0003964; RNA-directed DNA polymerase activity; molecular_function GO:0006278; RNA-dependent DNA replication; biological_process GO:0003723; RNA binding; molecular_function}	{NA}	{NA}	{NA}	{NA}	{NA}	{PF00665:Integrase core domain PF00078:Reverse transcriptase (RNA-dependent DNA polymerase)}
A01215	{Contig116:124374:124874:-}	{EGN96472.1; hypothetical protein SERLA73DRAFT_37634, partial [Serpula lacrymans var. lacrymans S7.3]}	{NA}	{NA}	{NA}	{NA}	{NA}	{NA}	{NA}	{NA}	{NA}	{NA}	{NA}
A01216	{Contig116:126867:132833:-}	{ESK81113.1; reverse transcriptase-rnase h-integrase, partial [Moniliophthora roreri MCA 2997]}	{NA}	{mrr:Moror_6032; }	{NA}	{NA}	{GO:0015074; DNA integration; biological_process}	{NA}	{NA}	{NA}	{NA}	{NA}	{PF00665:Integrase core domain}
A01217	{Contig116:137408:143707:+}	{NA}	{NA}	{NA}	{NA}	{NA}	{NA}	{NA}	{NA}	{NA}	{NA}	{NA}	{NA}
A01218	{Contig116:143836:144156:+}	{NA}	{NA}	{NA}	{NA}	{NA}	{NA}	{NA}	{NA}	{NA}	{NA}	{NA}	{NA}
A01219	{Contig116:144878:146191:-}	{XP_008035527.1; DNA/RNA polymerase, partial [Trametes versicolor FP-101664 SS1]}	{NA}	{tvs:TRAVEDRAFT_86253; }	{At4g04230; KOG0017 FOG: Transposon-encoded proteins with TYA, reverse transcriptase, integrase domains in various combinations R General function prediction only ;}	{NA}	{GO:0006278; RNA-dependent DNA replication; biological_process GO:0003723; RNA binding; molecular_function GO:0003964; RNA-directed DNA polymerase activity; molecular_function}	{NA}	{NA}	{NA}	{NA}	{NA}	{PF00078:Reverse transcriptase (RNA-dependent DNA polymerase)}
A01220	{Contig116:146741:147466:-}	{XP_007305181.1; hypothetical protein STEHIDRAFT_34661, partial [Stereum hirsutum FP-91666 SS1]}	{NA}	{shs:STEHIDRAFT_34661; }	{NA}	{NA}	{GO:0003824; NA GO:0003676; nucleic acid binding; molecular_function GO:0008270; zinc ion binding; molecular_function}	{NA}	{NA}	{NA}	{NA}	{NA}	{PF06827:Zinc finger found in FPG and IleRS PF00098:Zinc knuckle}
A01221	{Contig116:147710:148543:-}	{NA}	{NA}	{NA}	{NA}	{NA}	{NA}	{NA}	{NA}	{NA}	{NA}	{NA}	{NA}
A01222	{Contig116:152791:153684:-}	{NA}	{NA}	{NA}	{NA}	{NA}	{NA}	{NA}	{NA}	{NA}	{NA}	{NA}	{NA}
A01223	{Contig116:153901:158504:-}	{ESK85835.1; hypothetical protein Moror_2377 [Moniliophthora roreri MCA 2997]}	{NA}	{mrr:Moror_2377; }	{NA}	{NA}	{GO:0006278; RNA-dependent DNA replication; biological_process GO:0008270; zinc ion binding; molecular_function GO:0003723; RNA binding; molecular_function GO:0015074; DNA integration; biological_process GO:0003676; nucleic acid binding; molecular_function GO:0003964; RNA-directed DNA polymerase activity; molecular_function}	{NA}	{NA}	{NA}	{NA}	{NA}	{PF00098:Zinc knuckle PF00665:Integrase core domain PF00078:Reverse transcriptase (RNA-dependent DNA polymerase)}
A01224	{Contig116:163923:170204:+}	{SJL11998.1; uncharacterized protein ARMOST_15414 [Armillaria ostoyae]}	{NA}	{dsq:DICSQDRAFT_71699; }	{NA}	{NA}	{GO:0003723; RNA binding; molecular_function GO:0006278; RNA-dependent DNA replication; biological_process GO:0003964; RNA-directed DNA polymerase activity; molecular_function}	{NA}	{NA}	{NA}	{NA}	{NA}	{PF00078:Reverse transcriptase (RNA-dependent DNA polymerase)}
A01225	{Contig116:174730:179856:-}	{PIL37704.1; hypothetical protein GSI_01398 [Ganoderma sinense ZZ0214-1]}	{NA}	{NA}	{NA}	{NA}	{GO:0005852; eukaryotic translation initiation factor 3 complex; cellular_component GO:0003743; translation initiation factor activity; molecular_function GO:0004190; aspartic-type endopeptidase activity; molecular_function GO:0016021; integral to membrane; cellular_component GO:0015074; DNA integration; biological_process GO:0005737; cytoplasm; cellular_component}	{NA}	{NA}	{NA}	{NA}	{NA}	{PF01080:Presenilin PF05091:Eukaryotic translation initiation factor 3 subunit 7 (eIF-3) PF00665:Integrase core domain}
A01226	{Contig116:186189:186783:+}	{NA}	{NA}	{NA}	{NA}	{NA}	{NA}	{NA}	{NA}	{NA}	{NA}	{NA}	{NA}
A01227	{Contig116:188386:189724:+}	{NA}	{NA}	{NA}	{NA}	{NA}	{NA}	{NA}	{NA}	{NA}	{NA}	{NA}	{NA}
A01228	{Contig116:190522:191595:+}	{NA}	{NA}	{NA}	{NA}	{NA}	{NA}	{NA}	{NA}	{NA}	{NA}	{NA}	{NA}
A01229	{Contig116:194929:195621:+}	{NA}	{NA}	{NA}	{NA}	{NA}	{NA}	{NA}	{NA}	{NA}	{NA}	{NA}	{NA}
A01230	{Contig116:196412:199215:+}	{NA}	{NA}	{NA}	{NA}	{NA}	{NA}	{NA}	{NA}	{NA}	{NA}	{NA}	{NA}
A01231	{Contig116:202060:216406:+}	{NA}	{NA}	{NA}	{NA}	{NA}	{GO:0006468; protein phosphorylation; biological_process GO:0005524; ATP binding; molecular_function GO:0004672; protein kinase activity; molecular_function}	{NA}	{NA}	{NA}	{NA}	{NA}	{PF00069:Protein kinase domain PF07714:Protein tyrosine kinase}
A01232	{Contig117:3035:5723:-}	{XP_009548280.1; hypothetical protein HETIRDRAFT_435076 [Heterobasidion irregulare TC 32-1]}	{NA}	{hir:HETIRDRAFT_435076; }	{NA}	{NA}	{NA}	{NA}	{NA}	{NA}	{YES}	{NA}	{NA}
A01233	{Contig117:5859:6838:+}	{KIL65372.1; hypothetical protein M378DRAFT_77029 [Amanita muscaria Koide BX008]}	{P62253; Ubiquitin-conjugating enzyme E2 G1 }	{cput:CONPUDRAFT_84637; K10575 UBE2G1, UBC7 ubiquitin-conjugating enzyme E2 G1 2.3.2.23 Genetic Information Processing; Folding, sorting and degradation; Ubiquitin mediated proteolysis [PATH:ko04120] Genetic Information Processing; Folding, sorting and degradation; Protein processing in endoplasmic reticulum [PATH:ko04141] Human Diseases; Neurodegenerative diseases; Parkinson disease [PATH:ko0501…	{Hs13489085; KOG0425 Ubiquitin-protein ligase O Posttranslational modification, protein turnover, chaperones ;}	{gnl|TC-DB|C8ZEM9; 3.A.16.1.2 Ubc7p OS=Saccharomyces cerevisiae (strain Lalvin EC1118 / Prise de mousse) GN=EC1118_1M3_1838g PE=3 SV=1}	{GO:0016881; acid-amino acid ligase activity; molecular_function}	{PHI:8041__PHI:8048; NA}	{NA}	{NA}	{NA}	{NA}	{PF00179:Ubiquitin-conjugating enzyme}
A01234	{Contig117:7326:10297:-}	{KZV72278.1; Pkinase-domain-containing protein [Peniophora sp. CONT]}	{P48562; Serine/threonine-protein kinase CLA4 }	{gtr:GLOTRDRAFT_105616; K19833 CLA4 serine/threonine-protein kinase CLA4 2.7.11.1 Environmental Information Processing; Signal transduction; MAPK signaling pathway - yeast [PATH:ko04011]}	{YNL298w; KOG0578 p21-activated serine/threonine protein kinase T Signal transduction mechanisms ;}	{NA}	{GO:0005524; ATP binding; molecular_function GO:0006468; protein phosphorylation; biological_process GO:0004672; protein kinase activity; molecular_function}	{PHI:528; Q6IWN3 CLA4 5270 Ustilago maydis Corn Smut Zea mays (related: maize) Serine/threonine kinase gene deletion loss of pathogenicity}	{Q6IWN3_USTMD; NULL AAT39367.1 827 Ustilago maydis 5270 CATALYTIC ACTIVITY: ATP + a protein = ADP + a phosphoprotein.; SIMILARITY: Contains 1 CRIB domain.; SIMILARITY: Contains 1 PH domain.; SIMILARITY: Contains 1 protein kinase domain. 15469512 Unknown {ID:PF00786; Description: PBD} {ID:PF00169; Description: PBD} {ID:PF00069; Description: PH} Euchlaena spp., Zea spp. (Poaceae) herb Smut. Corn sm…	{fgenesh1_pg.8_; CytochromeP450 Undeterminded http://p450.riceblast.snu.ac.kr/class.php?a=dv_sequence&id=51101&spe_id=394824&ref_id=62941}	{NA}	{NA}	{PF00069:Protein kinase domain PF07714:Protein tyrosine kinase}
A01235	{Contig117:11899:15243:-}	{XP_009548277.1; glycosyltransferase family 20 protein [Heterobasidion irregulare TC 32-1]}	{NA}	{hir:HETIRDRAFT_171765; K22337 TSL1, TPS3 trehalose 6-phosphate synthase complex regulatory subunit -- Metabolism; Carbohydrate metabolism; Starch and sucrose metabolism [PATH:ko00500] Metabolism; Global and overview maps; Metabolic pathways [PATH:ko01100]}	{NA}	{NA}	{GO:0005992; trehalose biosynthetic process; biological_process GO:0003824; NA}	{PHI:2265; Q0UF61 Tps1 13684 Parastagonospora nodorum Glume Blotch Triticum (related: wheat) no data found gene deletion: full; gene complementation reduced virulence}	{NA}	{NA}	{NA}	{ASM58230.1_; GT20 伪,伪-trehalose-phosphate synthase [UDP-forming] (EC 2.4.1.15); Glucosylglycerol-phosphate synthase (EC 2.4.1.213); trehalose-6-P phosphatase (EC 3.1.3.12); [retaining] GDP-valeniol: validamine 7-phosphate valeniolyltransferase (EC 2.-.-.-) -}	{PF02358:Trehalose-phosphatase PF00982:Glycosyltransferase family 20}
A01236	{Contig117:20638:21357:+}	{ESK83104.1; hypothetical protein Moror_6064 [Moniliophthora roreri MCA 2997]}	{NA}	{mrr:Moror_6064; }	{NA}	{NA}	{GO:0003723; RNA binding; molecular_function GO:0006278; RNA-dependent DNA replication; biological_process GO:0003964; RNA-directed DNA polymerase activity; molecular_function}	{NA}	{NA}	{NA}	{NA}	{NA}	{PF00078:Reverse transcriptase (RNA-dependent DNA polymerase)}
A01237	{Contig117:23569:24393:+}	{ESK81625.1; hypothetical protein Moror_11104 [Moniliophthora roreri MCA 2997]}	{NA}	{mrr:Moror_11104; }	{NA}	{NA}	{GO:0005102; receptor binding; molecular_function GO:0009790; embryo development; biological_process}	{NA}	{NA}	{NA}	{NA}	{NA}	{PF02158:Neuregulin family}
A01238	{Contig117:25049:28015:-}	{PIL37704.1; hypothetical protein GSI_01398 [Ganoderma sinense ZZ0214-1]}	{NA}	{mpr:MPER_12933; }	{NA}	{NA}	{GO:0015074; DNA integration; biological_process}	{NA}	{NA}	{NA}	{NA}	{NA}	{PF00665:Integrase core domain}
A01239	{Contig117:28977:30230:+}	{NA}	{NA}	{NA}	{NA}	{NA}	{GO:0008270; zinc ion binding; molecular_function GO:0003676; nucleic acid binding; molecular_function}	{NA}	{NA}	{NA}	{NA}	{NA}	{PF00098:Zinc knuckle}
A01240	{Contig117:30290:33406:+}	{CDO72200.1; hypothetical protein BN946_scf184970.g52 [Trametes cinnabarina]}	{NA}	{mrr:Moror_2377; }	{NA}	{NA}	{GO:0003964; RNA-directed DNA polymerase activity; molecular_function GO:0015074; DNA integration; biological_process GO:0003723; RNA binding; molecular_function GO:0006278; RNA-dependent DNA replication; biological_process}	{NA}	{NA}	{NA}	{NA}	{NA}	{PF00078:Reverse transcriptase (RNA-dependent DNA polymerase) PF00665:Integrase core domain}
A01241	{Contig117:33821:34663:+}	{NA}	{NA}	{NA}	{NA}	{NA}	{NA}	{NA}	{NA}	{NA}	{NA}	{NA}	{NA}
A01242	{Contig117:42576:45782:+}	{OJT01920.1; Transposon Tf2-7 polyprotein [Trametes pubescens]}	{NA}	{mrr:Moror_6064; }	{NA}	{NA}	{GO:0003964; RNA-directed DNA polymerase activity; molecular_function GO:0015074; DNA integration; biological_process GO:0003723; RNA binding; molecular_function GO:0006278; RNA-dependent DNA replication; biological_process}	{NA}	{NA}	{NA}	{NA}	{NA}	{PF00665:Integrase core domain PF00078:Reverse transcriptase (RNA-dependent DNA polymerase)}
A01243	{Contig117:45981:46748:+}	{NA}	{NA}	{NA}	{NA}	{NA}	{NA}	{NA}	{NA}	{NA}	{NA}	{NA}	{NA}
A01244	{Contig117:48677:49762:+}	{KIJ35090.1; hypothetical protein M422DRAFT_181119 [Sphaerobolus stellatus SS14]}	{NA}	{mrr:Moror_13439; }	{NA}	{NA}	{NA}	{NA}	{NA}	{NA}	{NA}	{NA}	{NA}
A01245	{Contig117:50329:52461:+}	{NA}	{NA}	{NA}	{NA}	{NA}	{NA}	{NA}	{NA}	{NA}	{YES}	{NA}	{NA}
A01246	{Contig117:53223:53900:+}	{NA}	{NA}	{NA}	{NA}	{NA}	{GO:0006508; proteolysis; biological_process GO:0004190; aspartic-type endopeptidase activity; molecular_function}	{NA}	{NA}	{NA}	{NA}	{NA}	{PF09668:Aspartyl protease}
A01247	{Contig117:55011:55361:+}	{PAV16359.1; reverse transcriptase-RNase H-integrase [Pyrrhoderma noxium]}	{NA}	{NA}	{NA}	{NA}	{GO:0006278; RNA-dependent DNA replication; biological_process GO:0003723; RNA binding; molecular_function GO:0003964; RNA-directed DNA polymerase activity; molecular_function}	{NA}	{NA}	{NA}	{NA}	{NA}	{PF00078:Reverse transcriptase (RNA-dependent DNA polymerase)}
A01248	{Contig117:56013:57380:+}	{ESK95482.1; reverse transcriptase-rnase h-integrase [Moniliophthora roreri]}	{NA}	{mrr:Moror_12737; }	{NA}	{NA}	{GO:0015074; DNA integration; biological_process}	{NA}	{NA}	{NA}	{NA}	{NA}	{PF00665:Integrase core domain}
A01249	{Contig117:57509:71395:+}	{NA}	{NA}	{NA}	{NA}	{NA}	{GO:0006278; RNA-dependent DNA replication; biological_process GO:0003723; RNA binding; molecular_function GO:0008270; zinc ion binding; molecular_function GO:0003676; nucleic acid binding; molecular_function GO:0015074; DNA integration; biological_process GO:0003964; RNA-directed DNA polymerase activity; molecular_function}	{NA}	{NA}	{NA}	{NA}	{NA}	{PF00098:Zinc knuckle PF00078:Reverse transcriptase (RNA-dependent DNA polymerase) PF00665:Integrase core domain}
A01250	{Contig117:71795:72226:+}	{NA}	{NA}	{NA}	{NA}	{NA}	{GO:0005576; NA}	{NA}	{NA}	{NA}	{NA}	{NA}	{PF07442:Ponericin}
A01251	{Contig117:73350:75677:+}	{SJL18643.1; uncharacterized protein ARMOST_22240 [Armillaria ostoyae]}	{NA}	{tvs:TRAVEDRAFT_86253; }	{NA}	{NA}	{GO:0003964; RNA-directed DNA polymerase activity; molecular_function GO:0006508; proteolysis; biological_process GO:0003723; RNA binding; molecular_function GO:0004190; aspartic-type endopeptidase activity; molecular_function GO:0006278; RNA-dependent DNA replication; biological_process}	{NA}	{NA}	{NA}	{NA}	{NA}	{PF09668:Aspartyl protease PF00078:Reverse transcriptase (RNA-dependent DNA polymerase)}
A01252	{Contig117:75756:76220:+}	{NA}	{NA}	{NA}	{NA}	{NA}	{GO:0015074; DNA integration; biological_process}	{NA}	{NA}	{NA}	{NA}	{NA}	{PF00665:Integrase core domain}
A01253	{Contig117:76247:77942:+}	{NA}	{NA}	{NA}	{NA}	{NA}	{NA}	{NA}	{NA}	{NA}	{NA}	{NA}	{NA}
A01254	{Contig117:78691:79305:+}	{OBZ72597.1; Heterochromatin protein 1 [Grifola frondosa]}	{NA}	{mpr:MPER_12091; }	{NA}	{NA}	{NA}	{NA}	{NA}	{NA}	{NA}	{NA}	{NA}
A01255	{Contig117:80378:81778:-}	{PIL25632.1; hypothetical protein GSI_11381 [Ganoderma sinense ZZ0214-1]}	{NA}	{abv:AGABI2DRAFT58655; }	{NA}	{NA}	{NA}	{NA}	{NA}	{NA}	{NA}	{NA}	{NA}
A01256	{Contig117:84066:85593:-}	{NA}	{NA}	{NA}	{NA}	{NA}	{GO:0005852; eukaryotic translation initiation factor 3 complex; cellular_component GO:0003743; translation initiation factor activity; molecular_function GO:0005634; nucleus; cellular_component GO:0006397; mRNA processing; biological_process GO:0003712; transcription cofactor activity; molecular_function GO:0000124; SAGA complex; cellular_component GO:0005737; cytoplasm; cellular_component}	{NA}	{NA}	{NA}	{NA}	{NA}	{PF05091:Eukaryotic translation initiation factor 3 subunit 7 (eIF-3) PF12090:Spt20 family PF05843:Suppressor of forked protein (Suf)}
A01257	{Contig117:88575:89321:-}	{NA}	{NA}	{NA}	{NA}	{NA}	{GO:0046812; host cell surface binding; molecular_function GO:0046718; entry of virus into host cell; biological_process GO:0039624; NA GO:0009405; pathogenesis; biological_process}	{NA}	{NA}	{NA}	{NA}	{NA}	{PF05993:Reovirus major virion structural protein Mu-1/Mu-1C (M2)}
A01258	{Contig117:95158:96243:-}	{EKV08709.1; hypothetical protein PDIG_65730 [Penicillium digitatum PHI26]}	{Q9ZQI0; Proline-rich extensin-like protein EPR1 }	{ttr:Tter_0358; }	{NA}	{NA}	{NA}	{NA}	{NA}	{NA}	{NA}	{NA}	{NA}
A01259	{Contig117:104374:105723:+}	{NA}	{NA}	{NA}	{NA}	{NA}	{NA}	{NA}	{NA}	{NA}	{NA}	{NA}	{NA}
A01260	{Contig117:106116:106532:+}	{NA}	{NA}	{NA}	{NA}	{NA}	{NA}	{NA}	{NA}	{NA}	{NA}	{NA}	{NA}
A01261	{Contig117:106996:107622:+}	{PIL29076.1; hypothetical protein GSI_09124 [Ganoderma sinense ZZ0214-1]}	{NA}	{mrr:Moror_13486; }	{NA}	{NA}	{GO:0003964; RNA-directed DNA polymerase activity; molecular_function GO:0003723; RNA binding; molecular_function GO:0006278; RNA-dependent DNA replication; biological_process}	{NA}	{NA}	{NA}	{NA}	{NA}	{PF00078:Reverse transcriptase (RNA-dependent DNA polymerase)}
A01262	{Contig117:108761:110315:+}	{NA}	{NA}	{NA}	{NA}	{NA}	{NA}	{NA}	{NA}	{NA}	{NA}	{NA}	{NA}
[truncated: 18,358 more rows]
